# Supplementary material for: Diammonium bis­[(2-amino­acetato-κ2 N,O)(2,2′-bipyridine-κ2 N,N′)(N,N-dimethyl­formamide-κO)copper(II)] hexa­cosa­oxidoocta­molybdate(VI)
Source: Acta Crystallogr Sect E Struct Rep Online. 2008 Jan 9;64(Pt 2):m305–6. doi: 10.1107/S1600536808000020 (PMC2960279; doi:10.1107/S1600536808000020)
Supplement: Supplementary file 1 [file e-64-0m305-sup1.cif]

##############################################################################
###                                                                        ###
###        Electronic paper (Acta Crystallographica Section E)             ###
###                                                                        ###
##############################################################################
#                                                                            #
# This CIF contains the data in a paper accepted for publication in Acta     #
# Crystallographica Section E. It conforms to the requirements of Notes      #
# for Authors for Section E, and has been peer reviewed under the auspices   #
# of the IUCr Commission on Journals.                                        #
#                                                                            #
# Full details of the Crystallographic Information File format               #
# are given in the paper "The Crystallographic Information File (CIF):       #
# a New Standard Archive File for Crystallography" by S. R. Hall, F. H.      #
# Allen and I. D. Brown [Acta Cryst. (1991), A47, 655-685].                  #
#                                                                            #
# The current version of the core CIF dictionary is obtainable from          #
# ftp://ftp.iucr.org/pub/cif_core.dic. The current version number is 2.1.    #
#                                                                            #
# Software is freely available for graphical display of the structure(s) in  #
# this CIF.  For information consult the CIF home page http://www.iucr.org/  #
# cif/home.html                                                              #
#                                                                            #
##############################################################################
                                             
data_I
_audit_creation_method     SHELXL-97
_chemical_name_systematic
;
Diammonium bis[(2-aminoacetato-\k^2^N,O)(2,2'-bipyridine-\k^2^N,N')(N,N-
dimethylformamide-\kO)copper(II)] hexacosaoxidooctamolybdate(VI)
;
_chemical_name_common     ?
_chemical_formula_moiety     'C30 H46 Cu2 Mo8 N10 O32'
_chemical_formula_sum     'C30 H46 Cu2 Mo8 N10 O32'
_chemical_formula_iupac
                  '(N H4)2 [Cu (C2 H4 N O2) (C10 H8 N2) (C3 H7 N O)]2 [Mo8 O26]'
_chemical_formula_weight     1953.38
_chemical_melting_point     ?
_symmetry_cell_setting     triclinic
_symmetry_space_group_name_H-M     'P -1'
_symmetry_space_group_name_Hall     '-P 1'
loop_
    _symmetry_equiv_pos_as_xyz
    'x, y, z'
    '-x, -y, -z'
_cell_length_a     10.222(2)
_cell_length_b     10.849(2)
_cell_length_c     13.020(3)
_cell_angle_alpha     81.82(3)
_cell_angle_beta     69.91(2)
_cell_angle_gamma     81.61(3)
_cell_volume     1334.9(5)
_cell_formula_units_Z     1
_cell_measurement_reflns_used     3544
_cell_measurement_theta_min     1.60
_cell_measurement_theta_max     26.30
_cell_measurement_temperature     291(2)
_exptl_crystal_description     'block'
_exptl_crystal_colour     'blue'
_exptl_crystal_size_max     0.28
_exptl_crystal_size_mid     0.20
_exptl_crystal_size_min     0.14
_exptl_crystal_density_diffrn     2.430
_exptl_crystal_density_meas     ?
_exptl_crystal_density_method     'not measured'
_exptl_crystal_F_000     946
_exptl_absorpt_coefficient_mu     2.695
_exptl_absorpt_correction_type     multi-scan
_exptl_absorpt_process_details     '(SADABS; Sheldrick, 1996)'
_exptl_absorpt_correction_T_min     0.530
_exptl_absorpt_correction_T_max     0.690
_diffrn_ambient_temperature     291(2)
_diffrn_radiation_type     MoK\a
_diffrn_radiation_wavelength     0.71073
_diffrn_radiation_source     'fine-focus sealed tube'
_diffrn_radiation_monochromator     graphite
_diffrn_measurement_device_type     'Bruker SMART APEXII'
_diffrn_measurement_method     '\f and \w'
_diffrn_detector_area_resol_mean     ?
_diffrn_reflns_number     10864
_diffrn_reflns_av_R_equivalents     0.0705
_diffrn_reflns_av_sigmaI/netI     0.0940
_diffrn_reflns_theta_min     3.01
_diffrn_reflns_theta_max     25.55
_diffrn_reflns_theta_full     25.55
_diffrn_measured_fraction_theta_max     0.977
_diffrn_measured_fraction_theta_full     0.977
_diffrn_reflns_limit_h_min     -12
_diffrn_reflns_limit_h_max     12
_diffrn_reflns_limit_k_min     -13
_diffrn_reflns_limit_k_max     13
_diffrn_reflns_limit_l_min     -15
_diffrn_reflns_limit_l_max     14
_diffrn_standards_number     ?
_diffrn_standards_interval_count     ?
_diffrn_standards_interval_time     ?
_diffrn_standards_decay_%     ?
_reflns_number_total     4889
_reflns_number_gt     3591
_reflns_threshold_expression     >2\s(I)
_refine_ls_structure_factor_coef     Fsqd
_refine_ls_matrix_type     full
_refine_ls_R_factor_all     0.0658
_refine_ls_R_factor_gt     0.0458
_refine_ls_wR_factor_gt     0.0901
_refine_ls_wR_factor_ref     0.1102
_refine_ls_goodness_of_fit_ref     0.991
_refine_ls_restrained_S_all     0.990
_refine_ls_number_reflns     4889
_refine_ls_number_parameters     370
_refine_ls_number_restraints     0
_refine_ls_hydrogen_treatment     constr
_refine_ls_weighting_scheme     calc
_refine_ls_weighting_details
                 'calc w=1/[\s^2^(Fo^2^)+(0.0226P)^2^] where P=(Fo^2^+2Fc^2^)/3'
_atom_sites_solution_hydrogens     geom
_atom_sites_solution_primary     direct
_atom_sites_solution_secondary     difmap
_refine_ls_shift/su_max     0.000
_refine_ls_shift/su_mean     0.000
_refine_diff_density_max     0.863
_refine_diff_density_min     -0.826
_refine_ls_extinction_method     none
_refine_ls_extinction_coef     ?
loop_
    _atom_type_symbol
    _atom_type_description
    _atom_type_scat_dispersion_real
    _atom_type_scat_dispersion_imag
    _atom_type_scat_source
    'Cu' 'Cu' 0.3201 1.2651
                         'International Tables Vol C Tables 4.2.6.8 and 6.1.1.4'
    'Mo' 'Mo' -1.6832 0.6857
                         'International Tables Vol C Tables 4.2.6.8 and 6.1.1.4'
    'O' 'O' 0.0106 0.0060
                         'International Tables Vol C Tables 4.2.6.8 and 6.1.1.4'
    'N' 'N' 0.0061 0.0033
                         'International Tables Vol C Tables 4.2.6.8 and 6.1.1.4'
    'C' 'C' 0.0033 0.0016
                         'International Tables Vol C Tables 4.2.6.8 and 6.1.1.4'
    'H' 'H' 0.0000 0.0000
                         'International Tables Vol C Tables 4.2.6.8 and 6.1.1.4'
_computing_data_collection     'APEX2 (Bruker, 2004)'
_computing_cell_refinement     'SAINT (Bruker, 2004)'
_computing_data_reduction     'SAINT (Bruker, 2004'
_computing_structure_solution     'SHELXTL (Bruker, 1997)'
_computing_structure_refinement     'SHELXTL (Bruker, 1997'
_computing_molecular_graphics     'DIAMOND (Brandenburg, 1999)'
_computing_publication_material     'SHELXTL (Bruker, 1997'
loop_
    _atom_site_type_symbol
    _atom_site_label
    _atom_site_fract_x
    _atom_site_fract_y
    _atom_site_fract_z
    _atom_site_U_iso_or_equiv
    _atom_site_adp_type
    _atom_site_calc_flag
    _atom_site_refinement_flags
    _atom_site_occupancy
    _atom_site_disorder_assembly
    _atom_site_disorder_group
    Cu Cu 0.56754(7) 0.78752(8) 0.79555(7) 0.0191(2) Uani d . 1 . .
    Mo Mo1 0.39065(5) 0.75790(5) 0.50257(5) 0.01630(15) Uani d . 1 . .
    Mo Mo2 0.36042(5) 0.54294(5) 0.72689(5) 0.01687(15) Uani d . 1 . .
    Mo Mo3 0.34518(5) 0.48004(5) 0.47185(5) 0.01409(15) Uani d . 1 . .
    Mo Mo4 0.69102(5) 0.74002(5) 0.30214(5) 0.01864(16) Uani d . 1 . .
    O O1 0.3028(4) 0.8061(4) 0.4114(4) 0.0242(11) Uani d . 1 . .
    O O2 0.4582(4) 0.4794(4) 0.8097(4) 0.0244(11) Uani d . 1 . .
    O O3 0.5990(4) 0.7957(4) 0.2141(4) 0.0258(11) Uani d . 1 . .
    O O4 0.2585(4) 0.5422(4) 0.3833(4) 0.0227(11) Uani d . 1 . .
    O O5 0.2406(4) 0.3680(4) 0.5603(4) 0.0211(11) Uani d . 1 . .
    O O6 0.3191(4) 0.8577(4) 0.6038(4) 0.0235(11) Uani d . 1 . .
    O O7 0.4909(4) 0.3616(4) 0.3840(4) 0.0172(10) Uani d . 1 . .
    O O8 0.2517(5) 0.6614(4) 0.7940(4) 0.0256(11) Uani d . 1 . .
    O O9 0.2357(4) 0.4195(4) 0.7536(4) 0.0223(11) Uani d . 1 . .
    O O10 0.2874(4) 0.6092(4) 0.5743(4) 0.0167(10) Uani d . 1 . .
    O O11 0.5653(4) 0.8223(4) 0.4285(4) 0.0192(10) Uani d . 1 . .
    O O12 0.5191(4) 0.5901(4) 0.4106(3) 0.0150(9) Uani d . 1 . .
    O O13 0.8335(4) 0.8205(5) 0.2580(4) 0.0282(12) Uani d . 1 . .
    O O14 0.4272(4) 0.7617(4) 0.9377(4) 0.0223(11) Uani d . 1 . .
    O O15 0.2086(4) 0.8280(4) 1.0374(4) 0.0247(11) Uani d . 1 . .
    O O16 0.6474(5) 0.9741(5) 0.8567(5) 0.0330(13) Uani d . 1 . .
    N N1 0.4294(5) 0.9213(5) 0.7618(4) 0.0186(12) Uani d . 1 . .
    H H1A 0.4624 0.9962 0.7515 0.022 Uiso calc R 1 . .
    H H1B 0.4162 0.9084 0.6994 0.022 Uiso calc R 1 . .
    N N2 0.7255(5) 0.8036(5) 0.6548(5) 0.0195(13) Uani d . 1 . .
    N N3 0.7002(5) 0.6481(5) 0.8305(5) 0.0176(12) Uani d . 1 . .
    N N4 0.8488(6) 0.8849(6) 0.8898(5) 0.0257(14) Uani d . 1 . .
    N N5 0.3354(5) 0.7456(6) 0.1944(5) 0.0272(14) Uani d . 1 . .
    H HN1 0.3438 0.7903 0.2442 0.033 Uiso d R 1 . .
    H HN2 0.3330 0.6704 0.2418 0.033 Uiso d R 1 . .
    H HN3 0.2584 0.7693 0.1687 0.033 Uiso d R 1 . .
    H HN4 0.3996 0.7429 0.1189 0.033 Uiso d R 1 . .
    C C1 0.6771(7) 0.5713(7) 0.9239(6) 0.0281(18) Uani d . 1 . .
    H H1 0.5909 0.5821 0.9791 0.034 Uiso calc R 1 . .
    C C2 0.7758(6) 0.4768(6) 0.9418(5) 0.0214(15) Uani d . 1 . .
    H H2 0.7570 0.4254 1.0076 0.026 Uiso calc R 1 . .
    C C3 0.9044(7) 0.4610(7) 0.8582(6) 0.0305(17) Uani d . 1 . .
    H H3 0.9719 0.3967 0.8667 0.037 Uiso calc R 1 . .
    C C4 0.9304(7) 0.5408(7) 0.7636(6) 0.0269(17) Uani d . 1 . .
    H H4 1.0174 0.5328 0.7089 0.032 Uiso calc R 1 . .
    C C5 0.9663(7) 0.7332(7) 0.5632(6) 0.0243(16) Uani d . 1 . .
    H H5 1.0468 0.6802 0.5620 0.029 Uiso calc R 1 . .
    C C6 0.9666(7) 0.8216(8) 0.4778(7) 0.037(2) Uani d . 1 . .
    H H6 1.0483 0.8279 0.4179 0.044 Uiso calc R 1 . .
    C C7 0.8487(7) 0.9025(6) 0.4776(6) 0.0242(15) Uani d . 1 . .
    H H7 0.8492 0.9621 0.4186 0.029 Uiso calc R 1 . .
    C C8 0.7291(6) 0.8904(6) 0.5697(6) 0.0202(15) Uani d . 1 . .
    H H8 0.6489 0.9446 0.5724 0.024 Uiso calc R 1 . .
    C C9 0.8275(6) 0.6337(6) 0.7489(6) 0.0200(15) Uani d . 1 . .
    C C10 0.8423(6) 0.7234(6) 0.6532(5) 0.0177(14) Uani d . 1 . .
    C C11 0.2938(6) 0.9214(7) 0.8538(6) 0.0216(15) Uani d . 1 . .
    H H11A 0.2230 0.8961 0.8293 0.026 Uiso calc R 1 . .
    H H11B 0.2635 1.0053 0.8761 0.026 Uiso calc R 1 . .
    C C12 0.3090(6) 0.8328(6) 0.9503(6) 0.0213(16) Uani d . 1 . .
    C C13 0.7109(7) 0.9109(7) 0.9152(7) 0.0316(19) Uani d . 1 . .
    H H14 0.6564 0.8782 0.9842 0.038 Uiso calc R 1 . .
    C C14 0.9409(7) 0.9421(8) 0.7868(7) 0.039(2) Uani d . 1 . .
    H H14A 1.0368 0.9144 0.7803 0.058 Uiso calc R 1 . .
    H H14B 0.9257 1.0316 0.7863 0.058 Uiso calc R 1 . .
    H H14C 0.9208 0.9179 0.7261 0.058 Uiso calc R 1 . .
    C C15 0.9148(8) 0.8121(9) 0.9643(7) 0.043(2) Uani d . 1 . .
    H H15A 1.0146 0.8049 0.9296 0.065 Uiso calc R 1 . .
    H H15B 0.8833 0.7302 0.9825 0.065 Uiso calc R 1 . .
    H H15C 0.8902 0.8530 1.0301 0.065 Uiso calc R 1 . .
loop_
    _atom_site_aniso_label
    _atom_site_aniso_U_11
    _atom_site_aniso_U_22
    _atom_site_aniso_U_33
    _atom_site_aniso_U_12
    _atom_site_aniso_U_13
    _atom_site_aniso_U_23
    Cu 0.0149(4) 0.0195(5) 0.0211(5) 0.0014(3) -0.0060(3) 0.0001(4)
    Mo1 0.0182(3) 0.0128(3) 0.0184(3) 0.0010(2) -0.0078(2) -0.0011(2)
    Mo2 0.0177(3) 0.0176(3) 0.0147(3) 0.0002(2) -0.0052(2) -0.0019(2)
    Mo3 0.0135(3) 0.0140(3) 0.0155(3) -0.0008(2) -0.0062(2) -0.0008(2)
    Mo4 0.0185(3) 0.0172(3) 0.0199(3) -0.0037(2) -0.0073(2) 0.0036(3)
    O1 0.027(2) 0.023(3) 0.024(3) 0.004(2) -0.012(2) -0.002(2)
    O2 0.027(2) 0.026(3) 0.018(3) 0.001(2) -0.006(2) -0.003(2)
    O3 0.027(3) 0.020(3) 0.029(3) -0.002(2) -0.012(2) 0.009(2)
    O4 0.019(2) 0.029(3) 0.023(3) 0.004(2) -0.011(2) -0.007(2)
    O5 0.017(2) 0.021(3) 0.027(3) -0.0034(19) -0.009(2) -0.001(2)
    O6 0.030(3) 0.019(3) 0.024(3) 0.002(2) -0.012(2) -0.005(2)
    O7 0.021(2) 0.013(2) 0.020(2) 0.0024(18) -0.0121(19) 0.001(2)
    O8 0.031(3) 0.021(3) 0.025(3) 0.003(2) -0.012(2) -0.005(2)
    O9 0.017(2) 0.025(3) 0.023(3) 0.0033(19) -0.007(2) -0.002(2)
    O10 0.017(2) 0.018(2) 0.016(2) 0.0007(18) -0.0081(19) -0.001(2)
    O11 0.022(2) 0.016(2) 0.021(3) -0.0067(18) -0.008(2) 0.002(2)
    O12 0.014(2) 0.015(2) 0.016(2) -0.0009(17) -0.0053(19) 0.0000(19)
    O13 0.026(3) 0.026(3) 0.034(3) -0.012(2) -0.012(2) 0.008(2)
    O14 0.015(2) 0.029(3) 0.016(3) -0.0027(19) -0.0006(19) 0.006(2)
    O15 0.021(2) 0.028(3) 0.023(3) -0.002(2) -0.006(2) -0.002(2)
    O16 0.036(3) 0.031(3) 0.042(3) -0.012(2) -0.023(3) 0.000(3)
    N1 0.022(3) 0.019(3) 0.015(3) -0.002(2) -0.006(2) -0.002(3)
    N2 0.019(3) 0.015(3) 0.027(3) 0.001(2) -0.010(3) -0.006(3)
    N3 0.020(3) 0.013(3) 0.021(3) -0.001(2) -0.011(2) 0.003(3)
    N4 0.027(3) 0.026(3) 0.024(3) -0.010(3) -0.007(3) 0.001(3)
    N5 0.029(3) 0.034(4) 0.019(3) 0.002(3) -0.012(3) 0.004(3)
    C1 0.022(3) 0.026(4) 0.034(4) 0.004(3) -0.006(3) -0.006(4)
    C2 0.026(3) 0.020(4) 0.014(3) -0.005(3) -0.005(3) 0.010(3)
    C3 0.029(4) 0.032(5) 0.027(4) 0.006(3) -0.013(3) 0.005(4)
    C4 0.018(3) 0.026(4) 0.029(4) -0.001(3) -0.001(3) 0.006(3)
    C5 0.020(3) 0.027(4) 0.020(4) 0.003(3) -0.005(3) 0.006(3)
    C6 0.020(4) 0.042(5) 0.042(5) -0.001(3) -0.006(4) 0.000(4)
    C7 0.027(4) 0.020(4) 0.023(4) -0.009(3) -0.008(3) 0.012(3)
    C8 0.018(3) 0.015(3) 0.027(4) 0.000(3) -0.009(3) 0.001(3)
    C9 0.020(3) 0.018(4) 0.023(4) 0.000(3) -0.008(3) -0.005(3)
    C10 0.020(3) 0.018(4) 0.015(3) -0.003(3) -0.007(3) 0.001(3)
    C11 0.021(3) 0.022(4) 0.022(4) 0.003(3) -0.009(3) -0.005(3)
    C12 0.022(3) 0.022(4) 0.024(4) 0.000(3) -0.011(3) -0.008(3)
    C13 0.029(4) 0.031(5) 0.040(5) -0.008(3) -0.013(4) -0.011(4)
    C14 0.033(4) 0.046(5) 0.031(4) -0.021(4) 0.002(4) 0.004(4)
    C15 0.031(4) 0.054(6) 0.038(5) 0.010(4) -0.009(4) -0.001(5)
_geom_special_details
;
 All esds (except the esd in the dihedral angle between two l.s. planes)
 are estimated using the full covariance matrix.  The cell esds are taken
 into account individually in the estimation of esds in distances, angles
 and torsion angles; correlations between esds in cell parameters are only
 used when they are defined by crystal symmetry.  An approximate (isotropic)
 treatment of cell esds is used for estimating esds involving l.s. planes.
;
loop_
    _geom_bond_atom_site_label_1
    _geom_bond_atom_site_label_2
    _geom_bond_site_symmetry_2
    _geom_bond_distance
    _geom_bond_publ_flag
    Cu O14 . 1.925(4) y
    Cu O16 . 2.604(4) y
    Cu N1 . 1.985(6) y
    Cu N2 . 1.989(6) y
    Cu N3 . 1.990(6) y
    Mo1 O1 . 1.705(5) y
    Mo1 O6 . 1.720(4) y
    Mo1 O11 . 1.896(4) y
    Mo1 O10 . 1.995(5) y
    Mo1 O12 . 2.306(4) y
    Mo1 O7 2_666 2.356(5) y
    Mo1 Mo3 . 3.2161(10) n
    Mo2 O8 . 1.699(4) y
    Mo2 O2 . 1.722(5) y
    Mo2 O9 . 1.897(4) y
    Mo2 O7 2_666 1.998(5) y
    Mo2 O10 . 2.340(4) y
    Mo2 O12 2_666 2.346(4) y
    Mo3 O4 . 1.696(5) y
    Mo3 O5 . 1.756(5) y
    Mo3 O10 . 1.960(4) y
    Mo3 O7 . 1.967(4) y
    Mo3 O12 . 2.143(4) y
    Mo3 O12 2_666 2.380(4) y
    Mo4 O13 . 1.693(4) y
    Mo4 O3 . 1.716(5) y
    Mo4 O9 2_666 1.921(4) y
    Mo4 O11 . 1.945(4) y
    Mo4 O5 2_666 2.257(5) y
    Mo4 O12 . 2.491(4) y
    O14 C12 . 1.307(7) n
    O15 C12 . 1.242(8) n
    O16 C13 . 1.239(10) n
    N1 C11 . 1.488(8) n
    N1 H1A . 0.9000 n
    N1 H1B . 0.9000 n
    N2 C8 . 1.342(9) n
    N2 C10 . 1.367(8) n
    N3 C1 . 1.343(10) n
    N3 C9 . 1.373(8) n
    N4 C13 . 1.329(8) n
    N4 C15 . 1.447(10) n
    N4 C14 . 1.462(9) n
    N5 HN1 . 0.8954 n
    N5 HN2 . 0.9477 n
    N5 HN3 . 0.9466 n
    N5 HN4 . 0.9785 n
    C1 C2 . 1.384(10) n
    C1 H1 . 0.9300 n
    C2 C3 . 1.395(9) n
    C2 H2 . 0.9300 n
    C3 C4 . 1.370(11) n
    C3 H3 . 0.9300 n
    C4 C9 . 1.390(9) n
    C4 H4 . 0.9300 n
    C5 C6 . 1.361(12) n
    C5 C10 . 1.405(9) n
    C5 H5 . 0.9300 n
    C6 C7 . 1.383(10) n
    C6 H6 . 0.9300 n
    C7 C8 . 1.395(9) n
    C7 H7 . 0.9300 n
    C8 H8 . 0.9300 n
    C9 C10 . 1.446(10) n
    C11 C12 . 1.508(10) n
    C11 H11A . 0.9700 n
    C11 H11B . 0.9700 n
    C13 H14 . 0.9300 n
    C14 H14A . 0.9600 n
    C14 H14B . 0.9600 n
    C14 H14C . 0.9600 n
    C15 H15A . 0.9600 n
    C15 H15B . 0.9600 n
    C15 H15C . 0.9600 n
loop_
    _geom_angle_atom_site_label_1
    _geom_angle_atom_site_label_2
    _geom_angle_atom_site_label_3
    _geom_angle_site_symmetry_1
    _geom_angle_site_symmetry_3
    _geom_angle
    _geom_angle_publ_flag
    O14 Cu N1 . . 85.8(2) n
    O14 Cu N2 . . 174.4(2) n
    N1 Cu N2 . . 99.6(2) n
    O14 Cu N3 . . 93.0(2) n
    N1 Cu N3 . . 177.5(2) n
    N2 Cu N3 . . 81.7(2) n
    O1 Mo1 O6 . . 104.5(2) n
    O1 Mo1 O11 . . 101.9(2) n
    O6 Mo1 O11 . . 100.25(19) n
    O1 Mo1 O10 . . 96.6(2) n
    O6 Mo1 O10 . . 100.2(2) n
    O11 Mo1 O10 . . 147.87(18) n
    O1 Mo1 O12 . . 94.64(17) n
    O6 Mo1 O12 . . 160.6(2) n
    O11 Mo1 O12 . . 78.82(16) n
    O10 Mo1 O12 . . 73.67(15) n
    O1 Mo1 O7 . 2_666 164.75(17) n
    O6 Mo1 O7 . 2_666 87.88(19) n
    O11 Mo1 O7 . 2_666 84.26(18) n
    O10 Mo1 O7 . 2_666 72.04(16) n
    O12 Mo1 O7 . 2_666 72.68(15) n
    O1 Mo1 Mo3 . . 85.12(15) n
    O6 Mo1 Mo3 . . 135.43(17) n
    O11 Mo1 Mo3 . . 120.55(12) n
    O10 Mo1 Mo3 . . 35.24(11) n
    O12 Mo1 Mo3 . . 41.75(10) n
    O7 Mo1 Mo3 2_666 . 79.76(10) n
    O8 Mo2 O2 . . 105.0(2) n
    O8 Mo2 O9 . . 101.5(2) n
    O2 Mo2 O9 . . 101.2(2) n
    O8 Mo2 O7 . 2_666 100.7(2) n
    O2 Mo2 O7 . 2_666 96.4(2) n
    O9 Mo2 O7 . 2_666 146.90(17) n
    O8 Mo2 O10 . . 89.67(19) n
    O2 Mo2 O10 . . 163.20(16) n
    O9 Mo2 O10 . . 83.47(18) n
    O7 Mo2 O10 2_666 . 72.36(16) n
    O8 Mo2 O12 . 2_666 161.3(2) n
    O2 Mo2 O12 . 2_666 93.45(17) n
    O9 Mo2 O12 . 2_666 77.44(15) n
    O7 Mo2 O12 2_666 2_666 73.72(15) n
    O10 Mo2 O12 . 2_666 71.65(15) n
    O4 Mo3 O5 . . 104.9(2) n
    O4 Mo3 O10 . . 100.12(19) n
    O5 Mo3 O10 . . 96.24(19) n
    O4 Mo3 O7 . . 102.04(19) n
    O5 Mo3 O7 . . 96.87(19) n
    O10 Mo3 O7 . . 150.32(16) n
    O4 Mo3 O12 . . 98.9(2) n
    O5 Mo3 O12 . . 156.13(19) n
    O10 Mo3 O12 . . 78.15(16) n
    O7 Mo3 O12 . . 79.11(16) n
    O4 Mo3 O12 . 2_666 174.24(19) n
    O5 Mo3 O12 . 2_666 80.71(18) n
    O10 Mo3 O12 . 2_666 77.72(16) n
    O7 Mo3 O12 . 2_666 78.29(15) n
    O12 Mo3 O12 . 2_666 75.43(19) n
    O4 Mo3 Mo1 . . 89.45(15) n
    O5 Mo3 Mo1 . . 132.20(13) n
    O10 Mo3 Mo1 . . 35.97(13) n
    O7 Mo3 Mo1 . . 124.84(12) n
    O12 Mo3 Mo1 . . 45.74(10) n
    O12 Mo3 Mo1 2_666 . 85.72(10) n
    O13 Mo4 O3 . . 105.1(2) n
    O13 Mo4 O9 . 2_666 103.1(2) n
    O3 Mo4 O9 . 2_666 97.9(2) n
    O13 Mo4 O11 . . 104.12(19) n
    O3 Mo4 O11 . . 97.0(2) n
    O9 Mo4 O11 2_666 . 144.2(2) n
    O13 Mo4 O5 . 2_666 91.8(2) n
    O3 Mo4 O5 . 2_666 163.15(19) n
    O9 Mo4 O5 2_666 2_666 77.85(18) n
    O11 Mo4 O5 . 2_666 78.55(18) n
    O13 Mo4 O12 . . 161.5(2) n
    O3 Mo4 O12 . . 93.44(18) n
    O9 Mo4 O12 2_666 . 73.45(16) n
    O11 Mo4 O12 . . 73.35(15) n
    O5 Mo4 O12 2_666 . 69.71(15) n
    Mo3 O5 Mo4 . 2_666 118.9(2) n
    Mo3 O7 Mo2 . 2_666 109.0(2) n
    Mo3 O7 Mo1 . 2_666 108.78(19) n
    Mo2 O7 Mo1 2_666 2_666 103.33(16) n
    Mo2 O9 Mo4 . 2_666 118.6(2) n
    Mo3 O10 Mo1 . . 108.8(2) n
    Mo3 O10 Mo2 . . 110.6(2) n
    Mo1 O10 Mo2 . . 104.01(16) n
    Mo1 O11 Mo4 . . 117.12(19) n
    Mo3 O12 Mo1 . . 92.51(14) n
    Mo3 O12 Mo2 . 2_666 91.87(13) n
    Mo1 O12 Mo2 . 2_666 163.2(2) n
    Mo3 O12 Mo3 . 2_666 104.57(19) n
    Mo1 O12 Mo3 . 2_666 97.46(14) n
    Mo2 O12 Mo3 2_666 2_666 97.08(14) n
    Mo3 O12 Mo4 . . 164.8(2) n
    Mo1 O12 Mo4 . . 86.10(14) n
    Mo2 O12 Mo4 2_666 . 85.44(13) n
    Mo3 O12 Mo4 2_666 . 90.65(12) n
    C12 O14 Cu . . 114.8(5) n
    C11 N1 Cu . . 110.1(4) n
    C11 N1 H1A . . 109.6 n
    Cu N1 H1A . . 109.6 n
    C11 N1 H1B . . 109.6 n
    Cu N1 H1B . . 109.6 n
    H1A N1 H1B . . 108.2 n
    C8 N2 C10 . . 119.9(6) n
    C8 N2 Cu . . 125.9(4) n
    C10 N2 Cu . . 113.9(5) n
    C1 N3 C9 . . 119.0(6) n
    C1 N3 Cu . . 126.7(4) n
    C9 N3 Cu . . 114.4(5) n
    C13 N4 C15 . . 123.2(7) n
    C13 N4 C14 . . 119.4(7) n
    C15 N4 C14 . . 117.1(6) n
    HN1 N5 HN2 . . 92.1 n
    HN1 N5 HN3 . . 117.9 n
    HN2 N5 HN3 . . 117.0 n
    HN1 N5 HN4 . . 125.0 n
    HN2 N5 HN4 . . 116.8 n
    HN3 N5 HN4 . . 90.7 n
    N3 C1 C2 . . 122.9(7) n
    N3 C1 H1 . . 118.5 n
    C2 C1 H1 . . 118.5 n
    C1 C2 C3 . . 118.1(7) n
    C1 C2 H2 . . 121.0 n
    C3 C2 H2 . . 121.0 n
    C4 C3 C2 . . 119.5(7) n
    C4 C3 H3 . . 120.2 n
    C2 C3 H3 . . 120.2 n
    C3 C4 C9 . . 120.4(7) n
    C3 C4 H4 . . 119.8 n
    C9 C4 H4 . . 119.8 n
    C6 C5 C10 . . 118.9(7) n
    C6 C5 H5 . . 120.5 n
    C10 C5 H5 . . 120.5 n
    C5 C6 C7 . . 121.9(7) n
    C5 C6 H6 . . 119.1 n
    C7 C6 H6 . . 119.1 n
    C6 C7 C8 . . 117.0(7) n
    C6 C7 H7 . . 121.5 n
    C8 C7 H7 . . 121.5 n
    N2 C8 C7 . . 122.5(6) n
    N2 C8 H8 . . 118.8 n
    C7 C8 H8 . . 118.8 n
    N3 C9 C4 . . 120.1(7) n
    N3 C9 C10 . . 114.3(6) n
    C4 C9 C10 . . 125.5(6) n
    N2 C10 C5 . . 119.9(7) n
    N2 C10 C9 . . 115.5(6) n
    C5 C10 C9 . . 124.6(6) n
    N1 C11 C12 . . 110.5(5) n
    N1 C11 H11A . . 109.6 n
    C12 C11 H11A . . 109.6 n
    N1 C11 H11B . . 109.6 n
    C12 C11 H11B . . 109.6 n
    H11A C11 H11B . . 108.1 n
    O15 C12 O14 . . 122.6(7) n
    O15 C12 C11 . . 119.1(6) n
    O14 C12 C11 . . 118.2(6) n
    O16 C13 N4 . . 126.8(8) n
    O16 C13 H14 . . 116.6 n
    N4 C13 H14 . . 116.6 n
    N4 C14 H14A . . 109.5 n
    N4 C14 H14B . . 109.5 n
    H14A C14 H14B . . 109.5 n
    N4 C14 H14C . . 109.5 n
    H14A C14 H14C . . 109.5 n
    H14B C14 H14C . . 109.5 n
    N4 C15 H15A . . 109.5 n
    N4 C15 H15B . . 109.5 n
    H15A C15 H15B . . 109.5 n
    N4 C15 H15C . . 109.5 n
    H15A C15 H15C . . 109.5 n
    H15B C15 H15C . . 109.5 n
loop_
    _geom_torsion_atom_site_label_1
    _geom_torsion_atom_site_label_2
    _geom_torsion_atom_site_label_3
    _geom_torsion_atom_site_label_4
    _geom_torsion_site_symmetry_1
    _geom_torsion_site_symmetry_2
    _geom_torsion_site_symmetry_3
    _geom_torsion_site_symmetry_4
    _geom_torsion
    _geom_torsion_publ_flag
    O1 Mo1 Mo3 O4 . . . . -0.51(19) n
    O6 Mo1 Mo3 O4 . . . . 105.2(3) n
    O11 Mo1 Mo3 O4 . . . . -101.5(2) n
    O10 Mo1 Mo3 O4 . . . . 108.2(3) n
    O12 Mo1 Mo3 O4 . . . . -103.1(2) n
    O7 Mo1 Mo3 O4 2_666 . . . -178.49(17) n
    O1 Mo1 Mo3 O5 . . . . -110.3(3) n
    O6 Mo1 Mo3 O5 . . . . -4.6(3) n
    O11 Mo1 Mo3 O5 . . . . 148.8(3) n
    O10 Mo1 Mo3 O5 . . . . -1.6(3) n
    O12 Mo1 Mo3 O5 . . . . 147.1(3) n
    O7 Mo1 Mo3 O5 2_666 . . . 71.7(2) n
    O1 Mo1 Mo3 O10 . . . . -108.7(3) n
    O6 Mo1 Mo3 O10 . . . . -3.0(3) n
    O11 Mo1 Mo3 O10 . . . . 150.3(3) n
    O12 Mo1 Mo3 O10 . . . . 148.7(3) n
    O7 Mo1 Mo3 O10 2_666 . . . 73.3(2) n
    O1 Mo1 Mo3 O7 . . . . 103.8(2) n
    O6 Mo1 Mo3 O7 . . . . -150.5(3) n
    O11 Mo1 Mo3 O7 . . . . 2.9(2) n
    O10 Mo1 Mo3 O7 . . . . -147.5(3) n
    O12 Mo1 Mo3 O7 . . . . 1.2(2) n
    O7 Mo1 Mo3 O7 2_666 . . . -74.2(2) n
    O1 Mo1 Mo3 O12 . . . . 102.6(2) n
    O6 Mo1 Mo3 O12 . . . . -151.7(3) n
    O11 Mo1 Mo3 O12 . . . . 1.6(2) n
    O10 Mo1 Mo3 O12 . . . . -148.7(3) n
    O7 Mo1 Mo3 O12 2_666 . . . -75.4(2) n
    O1 Mo1 Mo3 O12 . . . 2_666 176.35(17) n
    O6 Mo1 Mo3 O12 . . . 2_666 -77.9(2) n
    O11 Mo1 Mo3 O12 . . . 2_666 75.39(19) n
    O10 Mo1 Mo3 O12 . . . 2_666 -74.9(2) n
    O12 Mo1 Mo3 O12 . . . 2_666 73.8(2) n
    O7 Mo1 Mo3 O12 2_666 . . 2_666 -1.63(13) n
    O4 Mo3 O5 Mo4 . . . 2_666 -178.66(19) n
    O10 Mo3 O5 Mo4 . . . 2_666 -76.4(2) n
    O7 Mo3 O5 Mo4 . . . 2_666 76.9(2) n
    O12 Mo3 O5 Mo4 . . . 2_666 -1.7(5) n
    O12 Mo3 O5 Mo4 2_666 . . 2_666 0.01(18) n
    Mo1 Mo3 O5 Mo4 . . . 2_666 -75.5(3) n
    O4 Mo3 O7 Mo2 . . . 2_666 75.4(2) n
    O5 Mo3 O7 Mo2 . . . 2_666 -177.7(2) n
    O10 Mo3 O7 Mo2 . . . 2_666 -62.1(5) n
    O12 Mo3 O7 Mo2 . . . 2_666 -21.57(19) n
    O12 Mo3 O7 Mo2 2_666 . . 2_666 -98.76(19) n
    Mo1 Mo3 O7 Mo2 . . . 2_666 -22.5(3) n
    O4 Mo3 O7 Mo1 . . . 2_666 -172.6(2) n
    O5 Mo3 O7 Mo1 . . . 2_666 -65.7(2) n
    O10 Mo3 O7 Mo1 . . . 2_666 49.9(5) n
    O12 Mo3 O7 Mo1 . . . 2_666 90.45(19) n
    O12 Mo3 O7 Mo1 2_666 . . 2_666 13.26(16) n
    Mo1 Mo3 O7 Mo1 . . . 2_666 89.5(2) n
    O8 Mo2 O9 Mo4 . . . 2_666 -178.0(3) n
    O2 Mo2 O9 Mo4 . . . 2_666 -70.0(3) n
    O7 Mo2 O9 Mo4 2_666 . . 2_666 50.9(5) n
    O10 Mo2 O9 Mo4 . . . 2_666 93.6(3) n
    O12 Mo2 O9 Mo4 2_666 . . 2_666 21.0(3) n
    O4 Mo3 O10 Mo1 . . . . -74.8(2) n
    O5 Mo3 O10 Mo1 . . . . 178.8(2) n
    O7 Mo3 O10 Mo1 . . . . 63.0(5) n
    O12 Mo3 O10 Mo1 . . . . 22.3(2) n
    O12 Mo3 O10 Mo1 2_666 . . . 99.8(2) n
    O4 Mo3 O10 Mo2 . . . . 171.6(2) n
    O5 Mo3 O10 Mo2 . . . . 65.2(2) n
    O7 Mo3 O10 Mo2 . . . . -50.6(5) n
    O12 Mo3 O10 Mo2 . . . . -91.3(2) n
    O12 Mo3 O10 Mo2 2_666 . . . -13.88(16) n
    Mo1 Mo3 O10 Mo2 . . . . -113.7(2) n
    O1 Mo1 O10 Mo3 . . . . 71.8(2) n
    O6 Mo1 O10 Mo3 . . . . 177.9(2) n
    O11 Mo1 O10 Mo3 . . . . -53.3(4) n
    O12 Mo1 O10 Mo3 . . . . -21.12(18) n
    O7 Mo1 O10 Mo3 2_666 . . . -97.8(2) n
    O1 Mo1 O10 Mo2 . . . . -170.27(17) n
    O6 Mo1 O10 Mo2 . . . . -64.2(2) n
    O11 Mo1 O10 Mo2 . . . . 64.6(4) n
    O12 Mo1 O10 Mo2 . . . . 96.81(17) n
    O7 Mo1 O10 Mo2 2_666 . . . 20.18(13) n
    Mo3 Mo1 O10 Mo2 . . . . 117.9(3) n
    O8 Mo2 O10 Mo3 . . . . -166.0(2) n
    O2 Mo2 O10 Mo3 . . . . 43.0(7) n
    O9 Mo2 O10 Mo3 . . . . -64.4(2) n
    O7 Mo2 O10 Mo3 2_666 . . . 92.7(2) n
    O12 Mo2 O10 Mo3 2_666 . . . 14.51(17) n
    O8 Mo2 O10 Mo1 . . . . 77.4(2) n
    O2 Mo2 O10 Mo1 . . . . -73.7(7) n
    O9 Mo2 O10 Mo1 . . . . 178.95(18) n
    O7 Mo2 O10 Mo1 2_666 . . . -23.95(16) n
    O12 Mo2 O10 Mo1 2_666 . . . -102.15(17) n
    O1 Mo1 O11 Mo4 . . . . -72.4(3) n
    O6 Mo1 O11 Mo4 . . . . -179.8(3) n
    O10 Mo1 O11 Mo4 . . . . 51.4(5) n
    O12 Mo1 O11 Mo4 . . . . 20.0(2) n
    O7 Mo1 O11 Mo4 2_666 . . . 93.4(3) n
    Mo3 Mo1 O11 Mo4 . . . . 18.9(3) n
    O13 Mo4 O11 Mo1 . . . . -179.9(3) n
    O3 Mo4 O11 Mo1 . . . . 72.6(3) n
    O9 Mo4 O11 Mo1 2_666 . . . -41.4(4) n
    O5 Mo4 O11 Mo1 2_666 . . . -90.9(3) n
    O12 Mo4 O11 Mo1 . . . . -18.9(2) n
    O4 Mo3 O12 Mo1 . . . . 80.40(18) n
    O5 Mo3 O12 Mo1 . . . . -96.6(4) n
    O10 Mo3 O12 Mo1 . . . . -18.16(17) n
    O7 Mo3 O12 Mo1 . . . . -178.96(19) n
    O12 Mo3 O12 Mo1 2_666 . . . -98.37(16) n
    O4 Mo3 O12 Mo2 . . . 2_666 -83.42(18) n
    O5 Mo3 O12 Mo2 . . . 2_666 99.5(4) n
    O10 Mo3 O12 Mo2 . . . 2_666 178.02(19) n
    O7 Mo3 O12 Mo2 . . . 2_666 17.22(17) n
    O12 Mo3 O12 Mo2 2_666 . . 2_666 97.81(17) n
    Mo1 Mo3 O12 Mo2 . . . 2_666 -163.8(2) n
    O4 Mo3 O12 Mo3 . . . 2_666 178.77(16) n
    O5 Mo3 O12 Mo3 . . . 2_666 1.7(5) n
    O10 Mo3 O12 Mo3 . . . 2_666 80.22(17) n
    O7 Mo3 O12 Mo3 . . . 2_666 -80.58(18) n
    O12 Mo3 O12 Mo3 2_666 . . 2_666 0.0 n
    Mo1 Mo3 O12 Mo3 . . . 2_666 98.37(17) n
    O4 Mo3 O12 Mo4 . . . . -4.0(7) n
    O5 Mo3 O12 Mo4 . . . . 179.0(5) n
    O10 Mo3 O12 Mo4 . . . . -102.5(7) n
    O7 Mo3 O12 Mo4 . . . . 96.7(7) n
    O12 Mo3 O12 Mo4 2_666 . . . 177.3(7) n
    Mo1 Mo3 O12 Mo4 . . . . -84.4(7) n
    O1 Mo1 O12 Mo3 . . . . -77.3(2) n
    O6 Mo1 O12 Mo3 . . . . 92.3(5) n
    O11 Mo1 O12 Mo3 . . . . -178.6(2) n
    O10 Mo1 O12 Mo3 . . . . 18.19(16) n
    O7 Mo1 O12 Mo3 2_666 . . . 94.00(18) n
    O1 Mo1 O12 Mo2 . . . 2_666 27.7(6) n
    O6 Mo1 O12 Mo2 . . . 2_666 -162.7(6) n
    O11 Mo1 O12 Mo2 . . . 2_666 -73.6(6) n
    O10 Mo1 O12 Mo2 . . . 2_666 123.2(6) n
    O7 Mo1 O12 Mo2 2_666 . . 2_666 -161.0(6) n
    Mo3 Mo1 O12 Mo2 . . . 2_666 105.0(6) n
    O1 Mo1 O12 Mo3 . . . 2_666 177.61(19) n
    O6 Mo1 O12 Mo3 . . . 2_666 -12.8(6) n
    O11 Mo1 O12 Mo3 . . . 2_666 76.36(18) n
    O10 Mo1 O12 Mo3 . . . 2_666 -86.86(18) n
    O7 Mo1 O12 Mo3 2_666 . . 2_666 -11.05(14) n
    Mo3 Mo1 O12 Mo3 . . . 2_666 -105.0(2) n
    O1 Mo1 O12 Mo4 . . . . 87.46(19) n
    O6 Mo1 O12 Mo4 . . . . -102.9(6) n
    O11 Mo1 O12 Mo4 . . . . -13.79(16) n
    O10 Mo1 O12 Mo4 . . . . -177.01(17) n
    O7 Mo1 O12 Mo4 2_666 . . . -101.20(14) n
    Mo3 Mo1 O12 Mo4 . . . . 164.8(2) n
    O13 Mo4 O12 Mo3 . . . . -176.3(6) n
    O3 Mo4 O12 Mo3 . . . . 2.7(7) n
    O9 Mo4 O12 Mo3 2_666 . . . -94.5(7) n
    O11 Mo4 O12 Mo3 . . . . 99.0(7) n
    O5 Mo4 O12 Mo3 2_666 . . . -177.4(7) n
    O13 Mo4 O12 Mo1 . . . . 98.5(5) n
    O3 Mo4 O12 Mo1 . . . . -82.48(18) n
    O9 Mo4 O12 Mo1 2_666 . . . -179.72(18) n
    O11 Mo4 O12 Mo1 . . . . 13.75(16) n
    O5 Mo4 O12 Mo1 2_666 . . . 97.42(15) n
    O13 Mo4 O12 Mo2 . . . 2_666 -96.0(5) n
    O3 Mo4 O12 Mo2 . . . 2_666 83.04(17) n
    O9 Mo4 O12 Mo2 2_666 . . 2_666 -14.19(16) n
    O11 Mo4 O12 Mo2 . . . 2_666 179.28(19) n
    O5 Mo4 O12 Mo2 2_666 . . 2_666 -97.06(15) n
    O13 Mo4 O12 Mo3 . . . 2_666 1.1(6) n
    O3 Mo4 O12 Mo3 . . . 2_666 -179.91(16) n
    O9 Mo4 O12 Mo3 2_666 . . 2_666 82.86(17) n
    O11 Mo4 O12 Mo3 . . . 2_666 -83.68(17) n
    O5 Mo4 O12 Mo3 2_666 . . 2_666 -0.01(12) n
    N1 Cu O14 C12 . . . . 2.2(4) n
    N3 Cu O14 C12 . . . . -175.7(4) n
    O14 Cu N1 C11 . . . . -5.8(4) n
    N2 Cu N1 C11 . . . . 175.4(4) n
    N1 Cu N2 C8 . . . . 4.3(5) n
    N3 Cu N2 C8 . . . . -177.9(5) n
    N1 Cu N2 C10 . . . . 178.2(4) n
    N3 Cu N2 C10 . . . . -3.9(4) n
    O14 Cu N3 C1 . . . . 2.1(5) n
    N2 Cu N3 C1 . . . . -179.3(5) n
    O14 Cu N3 C9 . . . . -176.9(4) n
    N2 Cu N3 C9 . . . . 1.7(4) n
    C9 N3 C1 C2 . . . . -0.6(9) n
    Cu N3 C1 C2 . . . . -179.6(4) n
    N3 C1 C2 C3 . . . . -0.4(10) n
    C1 C2 C3 C4 . . . . 2.0(10) n
    C2 C3 C4 C9 . . . . -2.6(10) n
    C10 C5 C6 C7 . . . . 0.5(11) n
    C5 C6 C7 C8 . . . . 0.7(10) n
    C10 N2 C8 C7 . . . . 0.5(9) n
    Cu N2 C8 C7 . . . . 174.1(4) n
    C6 C7 C8 N2 . . . . -1.2(9) n
    C1 N3 C9 C4 . . . . 0.0(8) n
    Cu N3 C9 C4 . . . . 179.1(4) n
    C1 N3 C9 C10 . . . . -178.5(5) n
    Cu N3 C9 C10 . . . . 0.6(6) n
    C3 C4 C9 N3 . . . . 1.6(9) n
    C3 C4 C9 C10 . . . . 179.9(6) n
    C8 N2 C10 C5 . . . . 0.8(8) n
    Cu N2 C10 C5 . . . . -173.6(4) n
    C8 N2 C10 C9 . . . . 179.7(5) n
    Cu N2 C10 C9 . . . . 5.4(6) n
    C6 C5 C10 N2 . . . . -1.3(9) n
    C6 C5 C10 C9 . . . . 179.9(6) n
    N3 C9 C10 N2 . . . . -4.0(7) n
    C4 C9 C10 N2 . . . . 177.7(5) n
    N3 C9 C10 C5 . . . . 174.9(5) n
    C4 C9 C10 C5 . . . . -3.4(10) n
    Cu N1 C11 C12 . . . . 8.0(6) n
    Cu O14 C12 O15 . . . . -179.6(4) n
    Cu O14 C12 C11 . . . . 2.2(7) n
    N1 C11 C12 O15 . . . . 174.8(5) n
    N1 C11 C12 O14 . . . . -6.9(8) n
    C15 N4 C13 O16 . . . . 178.7(7) n
    C14 N4 C13 O16 . . . . 5.2(10) n
loop_
    _geom_hbond_atom_site_label_D
    _geom_hbond_atom_site_label_H
    _geom_hbond_atom_site_label_A
    _geom_hbond_site_symmetry_A
    _geom_hbond_distance_DH
    _geom_hbond_distance_HA
    _geom_hbond_distance_DA
    _geom_hbond_angle_DHA
    _geom_hbond_publ_flag
    N1 H1A O3 2_676 0.90 2.32 3.093(7) 144 y
    N1 H1B O6 . 0.90 2.01 2.863(6) 158 y
    N5 HN1 O1 . 0.90 2.10 2.888(7) 146 y
    N5 HN2 O4 . 0.95 2.13 3.028(8) 158 y
    N5 HN3 O15 1_554 0.95 1.94 2.761(8) 143 y
    N5 HN4 O14 1_554 0.98 2.26 3.132(7) 148 y
data_global
_journal_date_recd_electronic     2007-12-06
_journal_date_accepted     2008-01-01
_journal_name_full     'Acta Crystallographica, Section E'
_journal_year     2008
_journal_volume     64
_journal_issue      2
_journal_page_first     m305
_journal_page_last     m306
_journal_paper_category     QM
_journal_coeditor_code     HY2114
loop_
    _publ_contact_author_name
    'Haiyan Liu'
_publ_contact_author_address
;
College of Chemistry and Pharmacy,
Jiamusi University
Jiamusi 154007
People's Republic of China
;
_publ_contact_author_email     hyliu2007@yahoo.cn
_publ_section_title
;\
Diammonium
bis[(2-aminoacetato-\k^2^<i>N</i>,<i>O</i>)(2,2'-bipyridine-\k^2^<i>N</i>,\
<i>N</i>')(<i>N</i>,<i>N</i>-dimethylformamide-\k<i>O</i>)copper(II)]
hexacosaoxidooctamolybdate(VI)
;
loop_
    _publ_author_name
    _publ_author_address
    'Haiyan Liu'
;
College of Chemistry and Pharmacy,
Jiamusi University
Jiamusi 154007
People's Republic of China
;
    'Yunjie Zhang'
;
College of Chemistry and Pharmacy,
Jiamusi University
Jiamusi 154007
People's Republic of China
;
    'Decheng Yu'
;
College of Chemistry and Pharmacy,
Jiamusi University
Jiamusi 154007
People's Republic of China
;
