# Supplementary material for: Diammonium bis­[(2-amino­acetato-κ2 N,O)(2,2′-bipyridine-κ2 N,N′)(N,N-dimethyl­formamide-κO)copper(II)] hexa­cosa­oxidoocta­molybdate(VI)
Source: Acta Crystallogr Sect E Struct Rep Online. 2008 Jan 9;64(Pt 2):m305–6. doi: 10.1107/S1600536808000020 (PMC2960279; doi:10.1107/S1600536808000020)
Supplement: Supplementary file 2 [file e-64-0m305-Isup2.hkl]

#
# h,k,l, Fc-squared, Fo-squared, sigma(Fo-squared) and status flag
#
data_I
_shelx_title ' 1 in P-1'
_shelx_refln_list_code          4
_shelx_F_calc_maximum      329.51
_exptl_crystal_F_000       946.00
_reflns_d_resolution_high  0.8241
 
loop_
 _symmetry_equiv_pos_as_xyz
 'x, y, z'
 '-x, -y, -z'
 
_cell_length_a    10.2216
_cell_length_b    10.8494
_cell_length_c    13.0202
_cell_angle_alpha  81.821
_cell_angle_beta   69.906
_cell_angle_gamma  81.611
 
_shelx_F_squared_multiplier     1.000
 
loop_
 _refln_index_h
 _refln_index_k
 _refln_index_l
 _refln_F_squared_calc
 _refln_F_squared_meas
 _refln_F_squared_sigma
 _refln_observed_status
   2   0   0    17659.36    16841.09    771.35 o
   3   0   0    46355.97    42021.96   2856.43 o
   4   0   0     9898.50     8258.85    359.38 o
   5   0   0       42.59       33.48     34.51 o
   6   0   0      911.15      969.65    183.33 o
   7   0   0       49.23       35.19     51.30 o
   8   0   0      555.18      608.22    129.05 o
   9   0   0      113.46       56.55     64.55 o
  10   0   0      384.14      324.79     84.25 o
  11   0   0        1.86     1831.14   1389.07 o
 -11   1   0     3197.69     5296.19   2132.91 o
 -10   1   0     6983.22     6481.67    593.87 o
  -9   1   0     3105.37     3074.08    310.62 o
  -8   1   0     1881.73     1796.84    168.89 o
  -7   1   0    33274.94    31142.64   2336.64 o
  -6   1   0    23479.87    21451.52   1374.99 o
  -5   1   0     3624.97     3570.37    179.65 o
  -4   1   0     1511.33     1123.62    101.58 o
  -3   1   0     8872.97     7119.83    358.31 o
  -2   1   0    11913.59    10754.10    534.20 o
  -1   1   0    21100.79    19438.27    892.02 o
   2   1   0       39.69       35.87     18.94 o
   3   1   0     6178.93     6117.76    191.90 o
   4   1   0      453.40      421.54     42.52 o
   5   1   0      708.93      604.97     81.40 o
   6   1   0     1424.49     1485.28    144.73 o
   7   1   0      242.13      296.22     48.70 o
   8   1   0     2974.96     2809.39    154.82 o
   9   1   0        3.31        5.92     17.84 o
  10   1   0       78.84       26.55     26.42 o
  11   1   0        5.08       14.35     91.71 o
 -11   2   0     1549.50     1589.56    219.56 o
 -10   2   0     9453.82     9329.39    814.68 o
  -9   2   0     3010.18     3586.82    362.42 o
  -8   2   0     7332.22     7040.04    396.59 o
  -7   2   0    23344.04    23259.98   1705.67 o
  -6   2   0     6078.44     6143.02    426.26 o
  -5   2   0      687.71      758.89    104.33 o
  -4   2   0     1190.86     1222.44     89.52 o
  -3   2   0     4895.03     4377.05    247.26 o
  -2   2   0      153.29      159.89     38.31 o
  -1   2   0     3164.43     2963.16    151.99 o
   0   2   0     5865.25     5923.86    349.73 o
   1   2   0     1380.66     1157.53    222.71 o
   2   2   0     1595.54     1571.86    147.14 o
   3   2   0      827.66     1001.87    487.69 o
   4   2   0        0.32       13.18     18.60 o
   5   2   0     1090.89      931.26    338.32 o
   6   2   0     4586.13     4771.69    226.69 o
   7   2   0    10807.38    11448.52    590.74 o
   8   2   0     1995.36     2133.07    107.35 o
   9   2   0      405.65      369.95    142.74 o
  10   2   0     5268.33     4320.32    912.09 o
  11   2   0     5233.25     4669.34    691.18 o
 -10   3   0      246.12      226.10    119.01 o
  -9   3   0       79.09      104.01     60.12 o
  -8   3   0       35.41       61.60     52.24 o
  -7   3   0      300.97      423.13    107.51 o
  -6   3   0     1954.98     1919.65    161.75 o
  -5   3   0     2513.34     2440.69    212.38 o
  -4   3   0     2023.37     1977.31    172.35 o
  -3   3   0     2250.66     2277.69    131.78 o
  -2   3   0      585.02      599.63     60.90 o
  -1   3   0     4719.59     4725.89    248.57 o
   0   3   0    47822.20    47576.44   3815.50 o
   1   3   0    11956.76    12111.49    625.64 o
   2   3   0      425.26      415.25     35.46 o
   3   3   0    10828.10    10338.53    915.98 o
   4   3   0    19882.07    17552.54   1237.43 o
   5   3   0      509.22      533.65     58.84 o
   6   3   0     5956.32     6505.04    347.57 o
   7   3   0     6308.87     7508.49    692.27 o
   8   3   0       55.66       30.15     32.51 o
   9   3   0     4508.26     5908.93    665.12 o
  10   3   0     4805.93     3893.31    559.51 o
  11   3   0     1043.30      996.09    273.86 o
 -10   4   0     1092.48     1474.14    528.10 o
  -9   4   0     1156.22     1288.79    231.43 o
  -8   4   0      102.51      128.00     63.85 o
  -7   4   0     1292.02     1308.09    147.75 o
  -6   4   0     2343.80     2453.63    197.93 o
  -5   4   0      919.93      988.85    147.09 o
  -4   4   0     4010.30     3976.16    303.11 o
  -3   4   0    10187.00     9669.53    507.89 o
  -2   4   0       21.89       83.45     34.80 o
  -1   4   0     9716.61     9805.62    437.94 o
   0   4   0    34572.91    34211.12   2717.44 o
   1   4   0    30652.00    30516.16   1710.44 o
   2   4   0      228.93      168.70     54.19 o
   3   4   0    40837.60    26743.65   6246.76 o
   4   4   0    41742.43    51496.57   3220.94 o
   5   4   0    10912.58    11631.90    401.41 o
   6   4   0      257.76      223.23     48.06 o
   7   4   0      193.51      246.48     57.87 o
   8   4   0      157.44      131.84     81.54 o
   9   4   0       40.72       81.18     34.69 o
  10   4   0      662.47      560.48    104.78 o
  11   4   0     1268.53     1339.68    306.18 o
 -10   5   0     5330.07     5356.12    641.15 o
  -9   5   0     2581.15     2376.40    254.18 o
  -8   5   0     1127.83     1101.61    150.70 o
  -7   5   0    15348.16    15269.22   1168.79 o
  -6   5   0    19073.07    18396.28   1390.54 o
  -5   5   0     3096.25     3048.41    228.03 o
  -4   5   0    10060.20    11548.74   1683.63 o
  -3   5   0    16340.27    14555.48    979.95 o
  -2   5   0     5536.40     5647.15    347.77 o
  -1   5   0      940.42     1346.39    265.86 o
   0   5   0      439.67      712.48    145.73 o
   1   5   0     1274.13     1399.22    122.75 o
   2   5   0      637.17      684.42     97.26 o
   3   5   0      203.08      130.65     43.82 o
   4   5   0     2046.36     2096.42    177.97 o
   5   5   0      626.21      521.45    146.80 o
   6   5   0       58.42       48.43     27.78 o
   7   5   0     2354.85     2699.32    173.18 o
   8   5   0       89.85      119.22     34.91 o
   9   5   0      815.29      792.19    135.32 o
  10   5   0      498.59      568.45    124.14 o
  11   5   0       73.85       59.73     69.72 o
  -9   6   0     2402.74     2193.93    308.54 o
  -8   6   0       21.38       48.40     56.53 o
  -7   6   0     3852.28     3962.95    410.34 o
  -6   6   0     1777.85     1875.86    256.69 o
  -5   6   0      288.51      238.75     80.79 o
  -4   6   0      710.84      781.69    165.94 o
  -3   6   0      133.57      415.43    108.51 o
  -2   6   0      698.73      622.13    134.62 o
  -1   6   0     3503.89     4248.39    332.03 o
   0   6   0     3397.89     3370.13    190.22 o
   1   6   0      764.81      663.97     64.92 o
   2   6   0      488.28      555.58     99.96 o
   3   6   0     4990.10     5010.86    269.55 o
   4   6   0     4416.81     5065.61    665.75 o
   5   6   0     1031.88     1177.93    131.29 o
   6   6   0       67.19       54.92     28.58 o
   7   6   0      535.48      466.59    126.86 o
   8   6   0      363.89      472.61    114.68 o
   9   6   0      563.58      446.36     96.07 o
  10   6   0     1865.11     1771.16    287.62 o
  -9   7   0      105.55       35.53     42.48 o
  -8   7   0      382.35      409.94    112.81 o
  -7   7   0     1700.64     1683.35    260.97 o
  -6   7   0     3883.65     4085.61    441.27 o
  -5   7   0      701.72      687.12    168.62 o
  -4   7   0      632.27      521.31    163.39 o
  -3   7   0     6589.28     7133.25    672.42 o
  -2   7   0     3734.28     3714.43    350.51 o
  -1   7   0     1124.10      718.76    422.18 o
   0   7   0     4903.37     4759.35    343.99 o
   1   7   0     6679.52     6826.92    463.11 o
   2   7   0       21.67       30.90     55.17 o
   3   7   0     5568.51     5588.45    376.73 o
   4   7   0     3388.06     3008.57    363.03 o
   5   7   0     1379.43     1372.48    161.92 o
   6   7   0        0.85       -0.12     53.12 o
   7   7   0      148.48      158.16     36.24 o
   8   7   0       14.41       50.85     70.52 o
   9   7   0       45.86       21.69     65.74 o
  10   7   0      297.83      271.76    135.53 o
  -8   8   0       73.71       18.39     33.14 o
  -7   8   0      488.24      295.95    206.63 o
  -6   8   0     2481.92     2853.53    399.85 o
  -5   8   0      471.06      550.89     96.73 o
  -4   8   0       88.36       83.35     57.96 o
  -3   8   0     1193.89      882.03    517.33 o
  -2   8   0      834.01      917.14    184.12 o
  -1   8   0      624.09      687.78    103.33 o
   0   8   0     2947.56     3232.25    290.43 o
   1   8   0     2725.76     2482.66    258.68 o
   2   8   0      486.13      499.98    131.57 o
   3   8   0     2482.45     2593.35    262.29 o
   4   8   0     1376.28     1555.88    282.96 o
   5   8   0        1.49       11.01     42.38 o
   6   8   0        2.73       25.44     58.93 o
   7   8   0      778.97      620.66    228.05 o
   8   8   0       77.34       72.78     79.94 o
   9   8   0      399.76       70.56    166.62 o
  -7   9   0     3496.64     3318.17    298.34 o
  -6   9   0     5467.63     5663.71    474.61 o
  -5   9   0      446.17      380.52    153.01 o
  -4   9   0      802.23      667.45    226.72 o
  -3   9   0     3111.04     3181.45    389.18 o
  -2   9   0     1462.20     1777.73    175.24 o
  -1   9   0     1131.81     1061.84    157.29 o
   0   9   0      476.48      449.24     79.42 o
   1   9   0     1240.36     1151.08    201.35 o
   2   9   0      101.23      149.59     88.99 o
   3   9   0     2603.00     2996.67    310.15 o
   4   9   0     9865.74     9764.32   1009.33 o
   5   9   0     4274.61     1970.96   1109.50 o
   6   9   0        2.46        0.68     78.09 o
   7   9   0     4007.50     3312.68    333.51 o
   8   9   0     3567.57     4408.03   1135.04 o
   9   9   0        3.34       11.03     59.80 o
  -6  10   0      516.91      601.83    118.95 o
  -5  10   0      501.82      527.65     90.74 o
  -4  10   0       54.16       19.16     41.43 o
  -3  10   0     3610.87     3929.15    394.25 o
  -2  10   0     1790.76     2007.87    237.86 o
  -1  10   0       11.25       40.68     47.26 o
   0  10   0     3225.56     3064.41    304.15 o
   1  10   0     3295.32     3354.86    342.54 o
   2  10   0        0.74       23.29     43.63 o
   3  10   0     2980.57     2722.88    306.69 o
   4  10   0     4666.27     4615.36    622.82 o
   5  10   0     1059.97     1156.19    200.16 o
   6  10   0       52.80      103.66     74.76 o
   7  10   0     2272.11     2312.90    269.45 o
   8  10   0      199.06       58.14     52.04 o
  -5  11   0     1229.66     1172.48    163.19 o
  -4  11   0      944.20     1054.91    145.50 o
  -3  11   0     5537.23     5791.65    405.83 o
  -2  11   0     6441.00     6299.09    371.72 o
  -1  11   0     1684.99     1513.15    201.15 o
   0  11   0     1809.66     1937.77    207.96 o
   1  11   0      690.18      723.41    166.19 o
   2  11   0      290.96      256.14    111.00 o
   3  11   0     1002.38      760.46    222.26 o
   4  11   0     1152.56     1290.24    268.59 o
   5  11   0      120.70      157.36     66.18 o
   6  11   0        0.65       -1.04     54.13 o
   7  11   0      321.94      230.56    100.56 o
  -3  12   0       16.06       52.86     72.73 o
  -2  12   0       97.39      109.35     94.21 o
  -1  12   0      357.74      326.05     91.55 o
   0  12   0       52.25       44.90     67.91 o
   1  12   0      704.10      523.21    158.98 o
   2  12   0      272.50      331.97    170.15 o
   3  12   0      426.96      182.42    104.12 o
   4  12   0      102.41       21.38     57.83 o
   5  12   0      451.36      151.22     90.05 o
   1  13   0     1258.03     1087.51    355.80 o
   2  13   0      737.30      600.01    268.47 o
  -5 -12   1      266.22      260.05    133.96 o
  -4 -12   1      315.14       18.19    111.08 o
  -3 -12   1      199.50       72.90     82.18 o
  -2 -12   1       45.86       73.88     56.25 o
  -1 -12   1       99.12       88.39     88.52 o
   0 -12   1     1519.34     1330.42    237.57 o
   1 -12   1     1997.48     2011.96    261.06 o
   2 -12   1       71.68       87.96     59.19 o
   3 -12   1     1186.50     1208.70    235.64 o
  -6 -11   1     1592.97     1749.13    252.54 o
  -5 -11   1      158.35      167.31    100.12 o
  -4 -11   1      829.18      487.49    240.98 o
  -3 -11   1     1026.37      924.09    180.13 o
  -2 -11   1       17.47       37.17     67.99 o
  -1 -11   1      962.89      843.63    121.11 o
   0 -11   1     1489.06     1431.09    209.30 o
   1 -11   1      645.80      576.17     82.79 o
   2 -11   1      333.09      328.12    118.60 o
   3 -11   1      568.63      683.75    182.48 o
   4 -11   1      519.84      619.82    135.98 o
   5 -11   1       96.82       91.41     70.84 o
  -7 -10   1      949.27      957.48    220.74 o
  -6 -10   1     2624.97     2994.32    336.91 o
  -5 -10   1      615.18      752.39    245.43 o
  -4 -10   1        2.00       33.72     49.52 o
  -3 -10   1       60.18       40.24     68.37 o
  -2 -10   1        7.98       12.95     52.20 o
  -1 -10   1     1639.20     1711.37    198.02 o
   0 -10   1     1600.39     1651.20    155.47 o
   1 -10   1      613.14      802.69    152.73 o
   2 -10   1      232.39      209.97     58.29 o
   3 -10   1      362.80      205.24    111.58 o
   4 -10   1      256.40      129.74     67.76 o
   5 -10   1       96.56       68.78     61.15 o
   6 -10   1       27.15       27.94     49.30 o
  -8  -9   1        6.73       39.67     30.05 o
  -7  -9   1      343.08      421.83    130.21 o
  -6  -9   1      913.13      567.71    122.05 o
  -5  -9   1      798.45      950.78    207.75 o
  -4  -9   1       47.57       50.89     59.18 o
  -3  -9   1      451.90      493.97    129.59 o
  -2  -9   1       18.48       44.38     39.71 o
  -1  -9   1      378.21      367.40    116.65 o
   0  -9   1      366.08      379.38    113.82 o
   1  -9   1      615.12      632.33    104.82 o
   2  -9   1       67.25       55.12     47.68 o
   3  -9   1     1196.93     1293.38    175.71 o
   4  -9   1     2425.35     2370.11    383.33 o
   5  -9   1      196.82      213.42    147.40 o
   6  -9   1     8664.85     8543.42    825.86 o
   7  -9   1     7940.38     7700.05    920.37 o
  -9  -8   1      339.28       63.72    120.13 o
  -8  -8   1      507.88      612.97    172.43 o
  -7  -8   1      154.30       60.75     40.39 o
  -6  -8   1      587.09      526.17    102.79 o
  -5  -8   1       91.47      142.85     70.44 o
  -4  -8   1       61.74       56.18     55.17 o
  -3  -8   1     1583.74     1521.86    204.98 o
  -2  -8   1     1114.65     1134.17    185.28 o
  -1  -8   1     5541.11     6271.23    486.64 o
   0  -8   1    27246.84    28287.78   1923.13 o
   1  -8   1    11790.32    12087.88    992.76 o
   2  -8   1      216.33      173.63    117.42 o
   3  -8   1    12219.43    13146.90   1220.26 o
   4  -8   1    11438.71    12443.06   1208.14 o
   5  -8   1      245.63      347.11    158.38 o
   6  -8   1     1812.35     1954.36    325.08 o
   7  -8   1     1968.31     2340.84    395.79 o
   8  -8   1      356.33      358.79    164.91 o
 -10  -7   1      726.10      713.96    211.10 o
  -9  -7   1     1104.65     1223.52    242.58 o
  -8  -7   1      521.11      511.19     87.30 o
  -7  -7   1    10916.05     9720.45    515.88 o
  -6  -7   1    12330.14    10962.07    740.59 o
  -5  -7   1     2712.98     2740.18    231.29 o
  -4  -7   1     6143.87     6221.65    472.63 o
  -3  -7   1    18870.46    13888.75   4005.46 o
  -2  -7   1     3300.41     3270.32    258.10 o
  -1  -7   1     3839.99     4086.83    317.70 o
   0  -7   1     8837.04     8717.44    874.87 o
   1  -7   1     2705.43     3584.87    461.33 o
   2  -7   1     1907.74     1894.11    244.55 o
   3  -7   1     6812.42     7089.76    708.77 o
   4  -7   1     1844.28     2111.24    341.64 o
   5  -7   1      319.30      321.98    153.64 o
   6  -7   1       30.45       44.94     75.49 o
   7  -7   1      366.19      404.23    115.90 o
   8  -7   1      246.16      255.66    140.80 o
   9  -7   1       20.02       10.94     72.92 o
 -10  -6   1     4683.43     3957.42    492.72 o
  -9  -6   1     2254.80     1972.01    296.47 o
  -8  -6   1      713.24      813.13    235.45 o
  -7  -6   1     6357.04     6772.64    654.86 o
  -6  -6   1     9223.37    10294.82    989.37 o
  -5  -6   1      455.19      547.48     81.86 o
  -4  -6   1     4511.51     4271.09    963.22 o
  -3  -6   1     9896.95     8084.25   1266.25 o
  -2  -6   1      457.70      328.15     69.03 o
  -1  -6   1      240.85      348.55     55.73 o
   0  -6   1     1009.73     1141.31    207.25 o
   1  -6   1      628.76      748.66    149.91 o
   2  -6   1      231.26      266.11    102.32 o
   3  -6   1       22.69       68.21     50.42 o
   4  -6   1      563.96      638.81    172.67 o
   5  -6   1       40.68       76.07     64.27 o
   6  -6   1     1798.59     1867.23    189.41 o
   7  -6   1     3342.29     3137.08    228.99 o
   8  -6   1      904.79      975.26    142.11 o
   9  -6   1      266.21      263.97     91.77 o
 -10  -5   1     1379.40     1227.81    435.48 o
  -9  -5   1      123.93      136.40     95.85 o
  -8  -5   1      101.17      139.19     88.24 o
  -7  -5   1       30.73       45.16     68.89 o
  -6  -5   1     1730.02     1845.23    137.91 o
  -5  -5   1     4096.97     2458.19    711.06 o
  -4  -5   1     3471.32     4379.84    492.32 o
  -3  -5   1     1383.99     1625.81    128.05 o
  -2  -5   1      122.15      145.50     41.67 o
  -1  -5   1       76.03       61.67     58.19 o
   0  -5   1     1047.20     1280.38    278.57 o
   1  -5   1     1706.01     1548.27    144.72 o
   2  -5   1     5355.96     5388.43    416.16 o
   3  -5   1     2701.62     2785.25    295.11 o
   4  -5   1    25065.51    25463.87   1908.83 o
   5  -5   1     5860.33     5903.48    381.84 o
   6  -5   1     7105.09     6691.25    585.73 o
   7  -5   1    17953.37    16817.40   1131.71 o
   8  -5   1     2117.83     2048.75    274.55 o
   9  -5   1     3274.55     3229.36    374.65 o
  10  -5   1    11145.70    11215.75    851.69 o
 -11  -4   1     1095.97      944.50    226.86 o
 -10  -4   1      136.11      124.53     58.07 o
  -9  -4   1       35.50       25.24     47.07 o
  -8  -4   1       95.53      130.26     84.14 o
  -7  -4   1        2.71       26.86     56.08 o
  -6  -4   1     1905.05     2113.64    167.06 o
  -5  -4   1      410.80      402.84     57.39 o
  -4  -4   1     8512.00     9831.59    512.33 o
  -3  -4   1    19963.25    16838.53   2294.54 o
  -2  -4   1     2545.91     2599.67    141.19 o
  -1  -4   1     5644.75     5720.81    521.92 o
   0  -4   1    10352.38     9207.83    784.04 o
   1  -4   1    12994.20    12132.73    833.35 o
   2  -4   1       28.04      115.25     60.76 o
   3  -4   1    33228.08    32214.79   2315.61 o
   4  -4   1    36757.28    36398.30   2690.49 o
   5  -4   1     7955.05     7388.10    517.82 o
   6  -4   1     1802.37     1805.49    158.69 o
   7  -4   1     7075.74     6835.64    400.09 o
   8  -4   1     1020.66     1096.93    137.63 o
   9  -4   1       45.67       69.15     80.05 o
  10  -4   1      101.40       16.96     69.50 o
 -11  -3   1      749.59      488.51    206.30 o
 -10  -3   1     2941.28     2665.19    439.11 o
  -9  -3   1     1594.70     1947.86    225.00 o
  -8  -3   1      201.45      162.09     34.32 o
  -7  -3   1     7326.74     9435.68    614.81 o
  -6  -3   1    37809.16    49283.43   5343.81 o
  -5  -3   1    18425.09    22064.08   1877.31 o
  -4  -3   1    21454.13    26421.11   1628.26 o
  -3  -3   1   105981.64   115847.73  12118.79 o
  -2  -3   1    29877.55    27714.01   1385.80 o
  -1  -3   1     4057.37     4044.12    306.19 o
   0  -3   1    30141.33    28553.98   2313.15 o
   1  -3   1    12147.05    12014.95    717.19 o
   2  -3   1     1544.53     1484.40    104.25 o
   3  -3   1    17349.81    16855.45    996.52 o
   4  -3   1     3626.57     3125.69    153.25 o
   5  -3   1      291.62      334.34     83.41 o
   6  -3   1      766.75      818.08    101.74 o
   7  -3   1       94.43      104.85     78.16 o
   8  -3   1      117.36      208.30    149.82 o
   9  -3   1     1452.37     1562.33    234.51 o
  10  -3   1      669.26      683.76    131.84 o
  11  -3   1       81.93       59.98     89.59 o
 -11  -2   1      112.96      121.31    132.57 o
 -10  -2   1     4752.07     4443.98    633.79 o
  -9  -2   1     7688.11     7720.98    859.16 o
  -8  -2   1      462.97      814.00    134.93 o
  -6  -2   1    12112.67     8153.94   4440.80 o
  -5  -2   1      272.95      339.81     44.60 o
  -4  -2   1    13887.79    17273.54   1611.99 o
  -3  -2   1     9423.78     9402.01    455.28 o
  -2  -2   1     7422.69     7874.04    383.67 o
  -1  -2   1       30.96      113.23     65.67 o
   0  -2   1     1120.57     1125.97    127.64 o
   1  -2   1       33.48      269.81    115.86 o
   2  -2   1      750.43      705.61     72.86 o
   3  -2   1     6355.93     5818.52    464.72 o
   4  -2   1     1675.80     1623.79    141.77 o
   5  -2   1      232.67      336.25     63.56 o
   6  -2   1     2059.14     2081.52    199.36 o
   7  -2   1     2350.65     2147.62    363.93 o
   8  -2   1     2242.96     2372.94    274.04 o
   9  -2   1       88.00      137.85     59.45 o
  10  -2   1     2913.35     3042.17    270.30 o
  11  -2   1     4500.45     4769.22    501.60 o
 -11  -1   1      322.42      326.70    112.23 o
 -10  -1   1     2770.26     2590.19    448.19 o
  -9  -1   1     3995.26     4952.93    433.94 o
  -8  -1   1      601.74      656.45     49.58 o
  -7  -1   1       92.55      113.78     41.20 o
  -6  -1   1        2.38       69.15     45.36 o
  -5  -1   1     1503.63     1556.28     71.37 o
  -4  -1   1      208.66      265.50     37.05 o
  -3  -1   1     1167.14     1038.85    156.81 o
  -1  -1   1     1405.09     1527.45    136.56 o
   1  -1   1    17717.24    16572.37    722.58 o
   2  -1   1     1630.06     1612.79     79.21 o
   3  -1   1     5140.58     4803.05    256.31 o
   4  -1   1     3296.04     2592.35    133.75 o
   5  -1   1      512.87      513.84     54.91 o
   6  -1   1        1.28       59.63     46.86 o
   7  -1   1     6447.31     5914.04    431.36 o
   8  -1   1     5551.99     5355.69    445.43 o
   9  -1   1      683.89      681.67     95.51 o
  10  -1   1     5451.04     5648.32    497.70 o
  11  -1   1     3594.98     3148.11    370.26 o
 -11   0   1      683.19      693.72    156.72 o
  -9   0   1      108.37      121.36     21.53 o
  -8   0   1      622.50      639.57    135.25 o
  -7   0   1      618.40      764.25    193.59 o
  -6   0   1     3201.88     3181.92    190.94 o
  -5   0   1     2351.78     2334.42    175.04 o
  -4   0   1      101.26      181.81     35.50 o
  -3   0   1     6317.01     5946.41    298.38 o
  -2   0   1    16555.62    16702.79    877.39 o
  -1   0   1     1444.07     1479.32     55.57 o
   2   0   1     7639.81     6846.49    266.41 o
   3   0   1    25427.15    22021.74   1202.45 o
   4   0   1     8839.98     7698.60    361.17 o
   5   0   1     3372.42     3088.14    190.72 o
   6   0   1     1134.79      974.86    110.88 o
   7   0   1     1794.77     1849.69    184.48 o
   8   0   1     3578.71     3862.57    332.93 o
   9   0   1     1695.88     1824.34    152.39 o
  10   0   1       10.16       52.07     68.58 o
  11   0   1     1090.97      830.26    138.78 o
 -11   1   1        5.41      -34.32     64.47 o
  -9   1   1     1738.48     1727.04    317.98 o
  -8   1   1       18.32       45.32     61.15 o
  -7   1   1    12591.66    11839.77   1352.21 o
  -6   1   1    20909.61    19319.25   1262.60 o
  -5   1   1    10841.84     9090.07   1283.92 o
  -4   1   1      712.10      586.32     56.74 o
  -3   1   1    34770.91    29646.16   1736.35 o
  -2   1   1    51919.36    42872.15   2861.73 o
  -1   1   1       96.06      150.37     14.36 o
   2   1   1     1279.38     1573.70     82.88 o
   3   1   1      286.31      450.70     53.03 o
   4   1   1      211.34      236.58     30.43 o
   5   1   1      278.04      330.62     57.20 o
   6   1   1      924.56      925.75     72.29 o
   7   1   1      120.93      155.10     62.19 o
   8   1   1        6.65       64.00     60.04 o
   9   1   1      124.18      129.94     31.78 o
  10   1   1     2068.68     1951.43    193.32 o
  11   1   1     1114.62     1026.20     82.41 o
 -10   2   1     3684.83     3701.82    274.25 o
  -9   2   1    10045.35    10247.25    825.33 o
  -8   2   1      850.92      772.72    202.30 o
  -7   2   1      336.01      356.12    113.54 o
  -6   2   1      586.31      716.22     93.50 o
  -5   2   1      200.00      263.42     51.39 o
  -4   2   1     2288.70     2183.34    128.06 o
  -3   2   1      523.51      525.31     49.11 o
  -2   2   1     1609.18     1649.66     93.55 o
  -1   2   1      650.91      769.41    518.93 o
   0   2   1      713.07      847.40     40.41 o
   1   2   1       13.85       50.51     25.75 o
   2   2   1     1440.55     1276.99    152.56 o
   3   2   1     3901.49     3807.76    180.35 o
   4   2   1    16089.76    16897.19    803.71 o
   5   2   1     4470.17     3511.80    420.77 o
   6   2   1      356.94      364.12     52.60 o
   7   2   1      425.62      434.83    167.98 o
   8   2   1     1383.36     1404.91    101.33 o
   9   2   1     1616.46     1261.81    404.25 o
  10   2   1     1530.24     1484.80    124.43 o
  11   2   1      619.65      671.26     70.94 o
 -10   3   1     2198.79     2155.05    246.67 o
  -9   3   1     1277.53     1902.58    297.74 o
  -8   3   1       75.12      179.20     63.54 o
  -7   3   1     2780.27     2753.90    299.77 o
  -6   3   1     1433.20     1413.41    282.21 o
  -5   3   1        0.22       78.18     56.87 o
  -4   3   1     2041.64     1951.60    166.81 o
  -3   3   1     3492.59     2854.45    193.78 o
  -2   3   1     5069.60     4777.25    264.96 o
  -1   3   1      687.01      694.48     87.75 o
   0   3   1     5560.72     5132.31    212.63 o
   1   3   1       13.15      122.35     29.86 o
   2   3   1     1278.38     1446.55     82.32 o
   3   3   1       28.63       52.11     20.84 o
   4   3   1     2346.25     2401.01    173.73 o
   5   3   1    11688.85    11876.67    515.40 o
   6   3   1      806.65      875.99     65.78 o
   7   3   1     3715.57     4136.37    235.37 o
   8   3   1     1326.33     1183.26    284.84 o
   9   3   1       94.17       84.18     29.76 o
  10   3   1     1598.17     1080.19    338.23 o
  11   3   1      302.54      319.07    159.08 o
 -10   4   1       22.40     1783.48   1505.11 o
  -9   4   1     2262.23     2317.28    230.47 o
  -8   4   1     2176.17     2294.71    288.84 o
  -7   4   1       40.51       32.60     63.48 o
  -6   4   1       91.35      127.59     55.95 o
  -5   4   1      138.53      168.70     53.56 o
  -4   4   1      111.80       71.52     53.16 o
  -3   4   1      423.82      429.63     60.13 o
  -2   4   1     6180.24     6160.14    363.01 o
  -1   4   1     1769.20     1693.47    138.28 o
   0   4   1     4668.99     5324.17    586.84 o
   1   4   1      189.38      171.20     64.31 o
   2   4   1      139.34      188.98     37.91 o
   3   4   1     2418.48     2429.39    108.17 o
   4   4   1     6593.45     6997.64    363.78 o
   5   4   1     3647.68     4515.87    172.35 o
   6   4   1     2116.98     1725.73    154.02 o
   7   4   1      466.16      451.06    104.24 o
   8   4   1      128.78       69.28     52.21 o
   9   4   1       77.43       66.65     32.53 o
  10   4   1     1651.59     1851.93    158.62 o
  11   4   1     3547.41     3488.39    511.39 o
  -9   5   1      206.52       72.27     39.38 o
  -8   5   1       49.57      107.15     90.87 o
  -7   5   1      574.23      653.53    157.81 o
  -6   5   1     2438.24     2608.24    296.67 o
  -5   5   1      640.92      657.21     99.46 o
  -4   5   1     1286.16     1308.49    118.04 o
  -3   5   1     7835.44     8333.87    508.43 o
  -2   5   1    22348.78    21479.08   1391.39 o
  -1   5   1     1366.64     1323.11     96.20 o
   0   5   1      515.01      618.78     84.19 o
   1   5   1      394.65      433.07    133.58 o
   2   5   1       70.72       30.19     23.71 o
   3   5   1      602.90      736.71     69.50 o
   4   5   1     9023.12     8880.11    407.65 o
   5   5   1    15030.34    13409.01    813.47 o
   6   5   1      888.90     1166.95    117.55 o
   7   5   1     4159.46     4626.79    244.54 o
   8   5   1     5810.38     6896.31    398.50 o
   9   5   1     2278.98     2233.72    148.20 o
  10   5   1      819.30      841.15     95.53 o
  11   5   1     2752.72     2521.68    347.82 o
  -9   6   1     5521.52     4867.00    357.18 o
  -8   6   1     2680.11     2945.59    355.49 o
  -7   6   1      573.12      344.68    207.47 o
  -6   6   1       16.86       72.34     53.21 o
  -5   6   1       89.75      122.33     85.43 o
  -4   6   1        0.01       18.05     39.21 o
  -3   6   1      896.43      969.27    161.79 o
  -2   6   1     9155.67     8442.24    519.05 o
  -1   6   1     7256.72     7617.26    437.19 o
   0   6   1      456.73      465.68     56.72 o
   1   6   1     6189.08     6771.69    360.51 o
   2   6   1     4991.76     5106.25    305.10 o
   3   6   1      747.57      774.03    143.05 o
   4   6   1    18744.79    19409.97   1018.36 o
   5   6   1     9459.02     9759.95   1096.80 o
   6   6   1      341.28      369.52     56.51 o
   7   6   1     5877.06     6422.53    402.40 o
   8   6   1     6469.88     6735.07    371.32 o
   9   6   1      838.76      907.81     96.30 o
  10   6   1       49.64       38.26     18.27 o
  11   6   1       29.53       32.68     69.71 o
  -8   7   1      573.99      549.71     88.78 o
  -7   7   1       33.48       52.95     37.23 o
  -6   7   1     1873.17     1870.22    201.36 o
  -5   7   1     3249.26     3329.93    355.94 o
  -4   7   1       26.58       12.14     25.67 o
  -3   7   1    10537.28    10277.86    603.10 o
  -2   7   1    12740.88    13035.69    715.34 o
  -1   7   1     3310.52     3070.19    241.35 o
   0   7   1     2130.63     2162.09    251.66 o
   1   7   1    12703.46    12887.16    780.75 o
   2   7   1     6045.40     6108.75    442.81 o
   3   7   1      302.15      228.06     78.10 o
   4   7   1        9.27       -4.37     36.32 o
   5   7   1       35.32       97.74     78.09 o
   6   7   1      115.00       94.52     55.71 o
   7   7   1       10.87       25.71     20.42 o
   8   7   1      209.61      132.38     83.94 o
   9   7   1      292.89      244.98    109.62 o
  10   7   1        5.47       -8.64     62.05 o
  -8   8   1     3433.48     3532.87    327.71 o
  -7   8   1       85.74       69.83     39.16 o
  -6   8   1     1821.41     1915.60    132.81 o
  -5   8   1     3500.58     3267.24    199.12 o
  -4   8   1      465.01      613.97     85.02 o
  -3   8   1       84.01       96.45     63.92 o
  -2   8   1       78.62       50.69     57.53 o
  -1   8   1      113.81      132.05     39.06 o
   0   8   1      298.71      251.20     75.91 o
   1   8   1      283.09      291.15     99.87 o
   2   8   1       62.40       75.47     66.92 o
   3   8   1      337.16      247.53     90.05 o
   4   8   1      284.44      328.29     62.05 o
   5   8   1     2508.16     2665.28    281.86 o
   6   8   1     2290.69     2211.50    228.68 o
   7   8   1      675.33      628.65    141.47 o
   8   8   1      439.99      388.46    123.84 o
   9   8   1     1219.38     1205.55    240.53 o
  10   8   1      287.35      186.30    111.50 o
  -7   9   1      664.35      847.22    165.82 o
  -6   9   1      878.57      966.26    149.21 o
  -5   9   1       19.62       48.82     61.99 o
  -4   9   1      186.04      192.65     79.99 o
  -3   9   1      844.34      874.74    142.28 o
  -2   9   1       56.71       56.51     41.21 o
  -1   9   1      164.30      185.58     77.40 o
   0   9   1      311.03      319.12     99.15 o
   1   9   1        2.20       20.45     37.96 o
   2   9   1       57.34       84.13     72.94 o
   3   9   1      100.60       70.61     61.31 o
   4   9   1     6373.70     7520.93    562.66 o
   5   9   1     8889.75    10839.73   1505.02 o
   6   9   1     1241.70     1391.64    207.15 o
   7   9   1     5009.80     5623.90    556.16 o
   8   9   1    13755.69    15315.32    988.19 o
   9   9   1     5132.62     4869.57    490.40 o
  -6  10   1      143.97      163.32     87.61 o
  -5  10   1      156.41      198.85     93.29 o
  -4  10   1        5.70       19.37     48.25 o
  -3  10   1     1672.30     1586.31    262.00 o
  -2  10   1     7419.50     7383.03    545.66 o
  -1  10   1     7261.20     6444.54    562.22 o
   0  10   1      171.07      159.12     59.49 o
   1  10   1    13298.75    10874.33   2452.96 o
   2  10   1    13492.97    14322.69   1073.65 o
   3  10   1      110.26      136.38     85.85 o
   4  10   1     4558.50     5320.80    428.66 o
   5  10   1     8199.53     8588.25    546.11 o
   6  10   1      660.53      659.82    163.86 o
   7  10   1     2754.99     3137.97    347.25 o
   8  10   1     3686.93     2796.96    465.00 o
  -5  11   1     4469.15     4268.27    426.67 o
  -4  11   1      586.68      563.33    147.46 o
  -3  11   1     2357.80     2409.97    284.61 o
  -2  11   1     8719.97     7458.25   1364.79 o
  -1  11   1     2087.95     2073.67    201.98 o
   0  11   1     1258.22     1475.35    193.34 o
   1  11   1     4772.44     4923.80    321.38 o
   2  11   1     5031.56     5372.02    438.55 o
   3  11   1      848.62     1044.23    193.00 o
   4  11   1      176.19      133.12     65.15 o
   5  11   1     1487.26     1586.38    206.06 o
   6  11   1      801.26      940.03    226.73 o
   7  11   1      826.83      742.86    240.62 o
  -3  12   1      181.33      169.17     61.51 o
  -2  12   1     1614.56     1310.34    198.33 o
  -1  12   1        3.18       42.52     41.67 o
   0  12   1       16.81       29.61     59.86 o
   1  12   1      430.74      337.89    110.61 o
   2  12   1      176.67      143.45     58.85 o
   3  12   1      132.31       19.02     72.48 o
   4  12   1       48.38       43.50     48.51 o
   5  12   1      831.32      873.44    162.20 o
   6  12   1     1237.19     1276.99    400.61 o
   0  13   1      838.22      755.02    172.65 o
   1  13   1      311.32      183.17     95.72 o
   2  13   1      736.16     1038.93    324.37 o
   3  13   1        3.40       17.83     91.73 o
  -4 -12   2       74.23       42.14     61.38 o
  -3 -12   2       15.13        5.45     49.21 o
  -2 -12   2       52.54       18.51     63.83 o
  -1 -12   2      595.53      557.04    120.55 o
   0 -12   2     4879.63     4576.04    448.75 o
   1 -12   2     3936.55     3812.57    275.83 o
   2 -12   2      181.09      159.73     77.59 o
   3 -12   2     5320.06     6088.31    518.97 o
  -6 -11   2     2996.29     3381.78    382.48 o
  -5 -11   2     3068.33     3418.98    407.83 o
  -4 -11   2      176.24      159.18     80.62 o
  -3 -11   2     5692.11     5779.89    442.61 o
  -2 -11   2     5514.91     5919.81    503.00 o
  -1 -11   2        7.94       28.73     68.65 o
   0 -11   2     5600.09     5910.30    539.99 o
   1 -11   2     5779.74     6983.17    641.21 o
   2 -11   2        1.21       29.17     55.10 o
   3 -11   2     3597.32     2989.10    913.19 o
   4 -11   2     3956.89     3136.32   1367.83 o
   5 -11   2      353.03      169.99    141.98 o
  -7 -10   2     3838.23     3636.03    391.73 o
  -6 -10   2     8307.90     9099.39    920.45 o
  -5 -10   2     1006.72     1168.65    218.01 o
  -4 -10   2     3241.73     1910.79   1045.62 o
  -3 -10   2     8210.90     7831.71    719.37 o
  -2 -10   2     4024.44     3761.59    390.65 o
  -1 -10   2        0.94       40.78     39.65 o
   0 -10   2     1600.70     1696.29    225.07 o
   1 -10   2        4.32       -7.68     34.73 o
   2 -10   2      192.83       54.58     62.13 o
   3 -10   2     1034.21      916.98    254.90 o
   4 -10   2      856.34      812.90    257.43 o
   5 -10   2     1628.55     1855.66    342.80 o
   6 -10   2      531.33      460.05    209.47 o
  -8  -9   2      686.85      709.58    168.98 o
  -7  -9   2     1201.17      943.95    113.73 o
  -6  -9   2      594.93      739.90    123.40 o
  -5  -9   2       92.15      106.29     71.45 o
  -4  -9   2        0.39       35.45     53.19 o
  -3  -9   2      328.19      254.10     80.38 o
  -2  -9   2      763.78      591.18    133.08 o
  -1  -9   2     1344.05     1364.38    182.29 o
   0  -9   2     3162.01     2637.10    335.48 o
   1  -9   2     2151.38     3307.60    521.46 o
   2  -9   2     1025.39      991.27    141.87 o
   3  -9   2     2036.78     2306.21    345.93 o
   4  -9   2     1867.96     2122.84    343.04 o
   5  -9   2      506.58      524.98    212.37 o
   6  -9   2        9.23       96.24    124.44 o
   7  -9   2     2310.31     2772.17    469.53 o
  -9  -8   2        7.99       11.72     70.89 o
  -8  -8   2      898.12      952.04    225.16 o
  -7  -8   2     1252.72     1076.57    320.05 o
  -6  -8   2        2.28      -30.09     57.05 o
  -5  -8   2      704.27      612.85    213.02 o
  -4  -8   2      457.47      477.69     95.47 o
  -3  -8   2      730.52      832.93    150.07 o
  -2  -8   2      365.41      332.63     63.05 o
  -1  -8   2      361.45      355.98     72.87 o
   0  -8   2     6314.67     5953.24    768.58 o
   1  -8   2    21169.10    21189.91   1948.95 o
   2  -8   2     2836.47     2840.66    447.07 o
   3  -8   2    13475.90    14488.00   1129.62 o
   4  -8   2    27672.79    28492.75   2766.78 o
   5  -8   2    13860.47    13682.25   1303.84 o
   6  -8   2       46.25       68.25    108.51 o
   7  -8   2     7310.52     7868.62    821.90 o
   8  -8   2     6869.27     6920.17    669.67 o
  -9  -7   2      432.93      289.05    152.41 o
  -8  -7   2      361.38      417.66     86.88 o
  -7  -7   2     5159.64     4597.70    217.41 o
  -6  -7   2    10064.16     9809.24    605.96 o
  -5  -7   2     4053.04     4687.27    555.16 o
  -4  -7   2      999.13     1034.67    169.25 o
  -3  -7   2    14910.17    16954.57   1228.53 o
  -2  -7   2    24861.47    26487.27   2166.93 o
  -1  -7   2     1730.67     1800.07    257.46 o
   0  -7   2     3549.22     4091.71    399.71 o
   1  -7   2     8138.53     8187.69    789.86 o
   2  -7   2     1923.84     2116.71    289.07 o
   3  -7   2      164.74      176.90     74.54 o
   4  -7   2     3699.81     4004.41    528.09 o
   5  -7   2      460.66      453.56    179.63 o
   6  -7   2      121.17      168.54     94.74 o
   7  -7   2      877.77      869.57    146.01 o
   8  -7   2      501.08      526.24    114.45 o
   9  -7   2        3.16      -19.63     45.35 o
 -10  -6   2     2198.09     2256.97    472.98 o
  -9  -6   2    11215.33    11035.19   1083.16 o
  -8  -6   2     3075.95     2879.99    362.00 o
  -7  -6   2     2452.77     2892.01    348.19 o
  -6  -6   2    10214.27     7644.40   1055.38 o
  -5  -6   2     5293.64     6156.35    484.51 o
  -4  -6   2     2367.05     1910.24    217.56 o
  -3  -6   2    21177.24    22670.85   1620.36 o
  -2  -6   2     9095.71     9899.61    643.97 o
  -1  -6   2      434.48      461.06    149.47 o
   0  -6   2     6522.92     6614.81    661.10 o
   1  -6   2     4689.42     5241.97    490.04 o
   2  -6   2     1359.36     1266.14    146.85 o
   3  -6   2      279.34      366.14     87.00 o
   4  -6   2     1047.16     1189.06    247.15 o
   5  -6   2        9.57       68.28     54.36 o
   6  -6   2      245.93      244.07     78.27 o
   7  -6   2        1.92       33.38     75.57 o
   8  -6   2     2175.19     2282.78    306.77 o
   9  -6   2     2498.27     2522.38    349.86 o
  10  -6   2     1098.54     1059.46    190.08 o
 -10  -5   2     4779.16     4882.58    803.77 o
  -9  -5   2     4523.68     4516.38    547.71 o
  -8  -5   2      432.70      578.92    155.20 o
  -7  -5   2        5.68       14.53     47.11 o
  -6  -5   2     1426.54     1432.81    148.55 o
  -5  -5   2     1767.80     2025.32    270.22 o
  -4  -5   2        5.79      -35.41    129.48 o
  -3  -5   2     2497.72     3010.68    294.68 o
  -2  -5   2     1086.68     1189.42     81.22 o
  -1  -5   2      303.01      214.74    139.07 o
   0  -5   2       37.03       33.53     73.17 o
   1  -5   2     1111.64     1234.32    222.06 o
   2  -5   2      782.50      683.71    207.39 o
   3  -5   2     1004.80     1045.72    148.55 o
   4  -5   2    11673.43    11718.88    924.01 o
   5  -5   2    20237.37    19716.39   1514.16 o
   6  -5   2      497.53      550.22    238.44 o
   7  -5   2     2918.11     2931.88    327.45 o
   8  -5   2     4558.10     4583.40    459.68 o
   9  -5   2      148.44      215.83    117.08 o
  10  -5   2     1751.58     1598.82    439.29 o
 -10  -4   2      145.37      171.84    118.00 o
  -9  -4   2       14.16        9.67     60.91 o
  -8  -4   2      137.92      115.71     85.15 o
  -7  -4   2     1303.77     1246.12    138.55 o
  -6  -4   2     1087.29     1084.41    139.93 o
  -5  -4   2      434.64      443.55     37.91 o
  -4  -4   2      907.69      993.08     71.06 o
  -3  -4   2     3956.73     4756.27    585.48 o
  -2  -4   2     8245.71     8580.23    662.91 o
  -1  -4   2       16.64       62.95     60.96 o
   0  -4   2       31.67       10.94     50.66 o
   1  -4   2       52.98      528.24    353.12 o
   2  -4   2      715.96      593.06     77.24 o
   3  -4   2     1188.76     1144.44    132.38 o
   4  -4   2    30972.91    30918.85   2289.69 o
   5  -4   2    21845.45    21246.10   1480.83 o
   6  -4   2      608.29      590.34     94.09 o
   7  -4   2     7239.38     7208.72    578.01 o
   8  -4   2    11880.47    11502.86    894.31 o
   9  -4   2     1605.90     1704.58    250.92 o
  10  -4   2       94.91      107.70     94.57 o
  11  -4   2       14.23       70.86     96.12 o
 -10  -3   2      249.14      180.15    157.27 o
  -9  -3   2      522.27      419.68    195.77 o
  -8  -3   2      520.23      816.84    133.30 o
  -7  -3   2      365.51      650.50    116.95 o
  -6  -3   2     3009.64     3773.50    296.01 o
  -5  -3   2     7589.09     7799.64    484.79 o
  -4  -3   2     3837.07     4212.51    227.82 o
  -3  -3   2    42959.00    49651.57   4997.59 o
  -2  -3   2    43508.32    41007.62   3122.85 o
  -1  -3   2     9727.04     8920.92    655.47 o
   0  -3   2     6623.29     6960.68    653.59 o
   1  -3   2    27103.08    26326.49   1724.50 o
   2  -3   2    11172.59    11095.38    622.08 o
   3  -3   2     2350.37     2416.79    164.95 o
   4  -3   2     2032.82     2347.70    203.90 o
   5  -3   2        7.22       26.51     44.22 o
   6  -3   2      268.62      294.67     65.24 o
   7  -3   2       82.66      249.93    128.76 o
   8  -3   2     3298.07     3187.75    244.87 o
   9  -3   2     2530.98     2693.51    306.29 o
  10  -3   2       59.50       76.75     81.68 o
  11  -3   2      499.38      440.00    154.90 o
 -10  -2   2     1805.45     2143.99    449.65 o
  -9  -2   2     9055.73    10244.15   1227.81 o
  -8  -2   2     8742.43    10664.38   1164.79 o
  -7  -2   2      346.59      344.86    166.71 o
  -6  -2   2    16379.79    18666.48   1816.56 o
  -5  -2   2    13115.80    15146.67   1106.86 o
  -4  -2   2        1.06        8.90     45.58 o
  -3  -2   2     1675.79     1691.88     61.89 o
  -2  -2   2     3705.52     3399.95    354.85 o
  -1  -2   2      203.47      189.87     55.10 o
   0  -2   2     1881.67     1799.15    193.86 o
   1  -2   2      955.02     1191.52    218.87 o
   2  -2   2     1074.09     1004.24    107.15 o
   3  -2   2     1197.23     1526.42    233.72 o
   4  -2   2      674.52      692.82     68.03 o
   5  -2   2     2027.35     2006.35    173.37 o
   6  -2   2       13.04       83.31     55.95 o
   7  -2   2     7133.25     7162.09    508.65 o
   8  -2   2     4109.26     4118.96    377.35 o
   9  -2   2      500.91      547.71    132.98 o
  10  -2   2        0.97       -4.44     53.43 o
  11  -2   2      112.51      141.12     65.83 o
 -11  -1   2       58.26        5.99    100.79 o
 -10  -1   2     1040.77     1342.04    352.31 o
  -9  -1   2     3322.90     4136.71    633.43 o
  -8  -1   2      489.74      494.68    205.94 o
  -7  -1   2     1671.50     1802.76    207.39 o
  -6  -1   2     1301.46     1697.25    292.02 o
  -5  -1   2      126.52      321.25    121.13 o
  -4  -1   2     3091.79     3675.07    343.05 o
  -3  -1   2     5821.94     6603.40    375.37 o
  -1  -1   2     8604.87     9661.94    605.46 o
   0  -1   2     9475.17     9638.70    545.40 o
   1  -1   2    19356.31    19920.08   1305.73 o
   2  -1   2     7952.05     8120.51    458.17 o
   3  -1   2     3443.42     3506.46    204.65 o
   4  -1   2     4682.17     4507.82    242.83 o
   5  -1   2       45.48       35.29     36.72 o
   6  -1   2      109.42      153.31     38.89 o
   7  -1   2     1091.43     1132.83    145.32 o
   8  -1   2     5017.12     5096.36    408.41 o
   9  -1   2     2381.58     2435.41    256.01 o
  10  -1   2        3.88       -3.43     28.76 o
  11  -1   2       54.60     2127.47   1482.05 o
 -10   0   2      743.27      831.01    157.63 o
  -9   0   2     1892.43     1418.42   1129.83 o
  -8   0   2     1636.37     1563.86    154.27 o
  -7   0   2      106.57      107.71     19.86 o
  -6   0   2      314.43      299.24     61.21 o
  -5   0   2      423.46      496.19     63.71 o
  -4   0   2        4.53       80.38     34.31 o
  -3   0   2     1801.84     2071.97    136.69 o
  -2   0   2     1117.63      793.53    501.49 o
  -1   0   2     9417.81    10064.38    873.32 o
   0   0   2      876.88     1021.51     74.82 o
   1   0   2     4050.80     4428.59    179.98 o
   2   0   2     2243.23     2165.56    182.15 o
   3   0   2      398.40      349.67     49.47 o
   4   0   2     1682.34     1608.65    102.89 o
   5   0   2     2870.99     2627.60    157.27 o
   6   0   2      334.39      340.98     48.37 o
   7   0   2     4413.96     4557.62    216.52 o
   8   0   2     3655.14     3493.38    292.23 o
   9   0   2      112.83       83.90     85.35 o
  10   0   2        7.88        6.48     30.80 o
  11   0   2      478.80      521.27    143.74 o
  12   0   2      348.56      332.69    110.60 o
 -10   1   2        2.48      -27.93     42.43 o
  -9   1   2      540.83      495.50    160.02 o
  -8   1   2       90.66       88.53     26.20 o
  -7   1   2      915.72      990.91    112.17 o
  -6   1   2      428.27      444.42     74.41 o
  -5   1   2      410.61      486.23     86.84 o
  -4   1   2       29.32       24.50     18.74 o
  -3   1   2     2452.87     2360.16     93.54 o
  -2   1   2    11101.10    10674.06    423.32 o
  -1   1   2     2452.69     2648.39     94.54 o
   0   1   2     3615.25     3448.87     94.61 o
   1   1   2    35986.36    35327.59   2016.44 o
   2   1   2    11445.04    11004.72    426.22 o
   3   1   2       13.77      195.66     91.98 o
   4   1   2     1630.33     1666.35     91.52 o
   5   1   2     3110.83     2722.09    121.65 o
   6   1   2      367.64      512.20     69.96 o
   7   1   2     5138.05     5187.50    325.21 o
   8   1   2    18905.88    18227.93   1099.38 o
   9   1   2    16169.02    17991.51   1257.92 o
  10   1   2        2.82       19.14     21.66 o
  11   1   2     6667.37     5809.10    338.21 o
  12   1   2     4899.12     4911.24    747.29 o
 -10   2   2      903.58      623.79    170.16 o
  -9   2   2     3414.11     3006.80    296.58 o
  -8   2   2     1051.04      994.41     78.30 o
  -7   2   2      178.72      240.89     65.71 o
  -6   2   2     2086.25     1987.92    271.49 o
  -5   2   2     4538.66     4396.24    245.86 o
  -4   2   2     3803.59     3654.57    189.08 o
  -3   2   2        5.95       53.42     21.71 o
  -2   2   2       17.16      113.07     26.91 o
  -1   2   2     5621.03     5100.04    201.91 o
   0   2   2     2358.05     2363.04    134.41 o
   1   2   2     3584.63     3847.60    115.30 o
   2   2   2    77116.23    81413.52   5870.99 o
   3   2   2     1331.31     1394.61     74.65 o
   4   2   2     7118.14     7239.70    298.94 o
   5   2   2    14664.19    13837.03    652.42 o
   6   2   2     3094.26     2529.77    200.86 o
   7   2   2     4063.22     3925.81    228.79 o
   8   2   2    10269.24     9896.80    515.43 o
   9   2   2     3316.41     3596.01    242.31 o
  10   2   2      199.60      218.13     39.62 o
  11   2   2     2047.83     1600.15    288.84 o
 -10   3   2        2.24        6.77     21.55 o
  -9   3   2        3.35       54.60     44.63 o
  -8   3   2       18.43       66.62     36.62 o
  -7   3   2      415.78      176.04    147.06 o
  -6   3   2      545.27      587.17    132.29 o
  -5   3   2     2558.29     2452.50    230.67 o
  -4   3   2      496.89      531.48     89.66 o
  -3   3   2     1782.35     1667.45     73.34 o
  -2   3   2    25619.97    22953.12   1021.62 o
  -1   3   2    12976.24    11318.41    739.89 o
   0   3   2      194.60      285.73     36.67 o
   1   3   2    66010.81    62407.54   3593.73 o
   2   3   2    98047.14    99822.07   6954.05 o
   3   3   2     4637.66     4524.96    157.87 o
   4   3   2     4295.72     4249.13    154.40 o
   5   3   2     7986.93     8526.98    414.71 o
   6   3   2     1566.06     1649.80    105.86 o
   7   3   2     1383.10     1409.55    102.80 o
   8   3   2     1388.15     1488.62    112.47 o
   9   3   2      202.53      205.32     58.08 o
  10   3   2      140.49      152.50     38.14 o
  11   3   2        2.07      -24.08     24.91 o
  12   3   2       32.80      -11.08     83.54 o
 -10   4   2      272.62       93.03     99.88 o
  -9   4   2     4609.74     4523.51    290.45 o
  -8   4   2     4953.38     5316.15    273.15 o
  -7   4   2      966.53      628.08    173.25 o
  -6   4   2     4738.77     4891.77    340.94 o
  -5   4   2    22511.18    22050.16   1310.35 o
  -4   4   2     9799.27     9326.33    500.03 o
  -3   4   2     1531.20     1834.01     84.62 o
  -2   4   2     6591.44     5961.38    265.06 o
  -1   4   2      146.85      182.22     33.75 o
   0   4   2     1042.20     1233.31     83.79 o
   1   4   2      526.05      553.92     45.21 o
   2   4   2     3453.31     3791.98    168.24 o
   3   4   2      560.13      600.71     49.20 o
   4   4   2     1551.66     1656.47     94.56 o
   5   4   2        2.90        7.10     18.55 o
   6   4   2      124.97      137.81     34.96 o
   7   4   2       16.93       -0.18     22.26 o
   8   4   2      162.16      171.97     58.20 o
   9   4   2     2376.00     2410.23    156.90 o
  10   4   2      806.93     1147.72    215.38 o
  11   4   2      390.93      486.80     59.47 o
  -9   5   2     1013.05      897.61    132.25 o
  -8   5   2     1039.78     1157.41    126.71 o
  -7   5   2      165.47      173.08     41.42 o
  -6   5   2      279.86      238.38     48.96 o
  -5   5   2     1609.52     1441.40    223.56 o
  -4   5   2        9.80       26.08     25.94 o
  -3   5   2       79.08       82.13     32.24 o
  -2   5   2       14.39       61.37     34.20 o
  -1   5   2     1943.11     1738.03     93.57 o
   0   5   2     1352.86     1422.06    114.77 o
   1   5   2     1241.10     1159.48    100.32 o
   2   5   2     1472.31     1646.46    139.41 o
   3   5   2      193.97      191.11     30.45 o
   4   5   2      165.53      163.39     42.97 o
   5   5   2     7152.92     7434.67    344.36 o
   6   5   2     2505.25     2467.46    148.15 o
   7   5   2     4859.12     4958.54    258.52 o
   8   5   2    13011.71    12825.85    620.13 o
   9   5   2     8206.49     8929.09    564.08 o
  10   5   2      315.42      428.06     80.70 o
  11   5   2     3908.78     3744.27    270.99 o
  -9   6   2       80.38       51.18     55.66 o
  -8   6   2      118.24       97.30     44.34 o
  -7   6   2      426.42      451.76     91.80 o
  -6   6   2      690.16      844.20    121.52 o
  -5   6   2       14.81       41.06     46.30 o
  -4   6   2      367.46      347.83     63.93 o
  -3   6   2      886.46      771.47    105.03 o
  -2   6   2     6370.23     5909.61    289.51 o
  -1   6   2     7447.87     7413.87    394.95 o
   0   6   2      475.35      636.26    107.41 o
   1   6   2    24668.19    24858.00   1366.49 o
   2   6   2    42346.68    45482.96   3086.12 o
   3   6   2     8844.39     9705.88    448.54 o
   4   6   2     7036.06     7287.37    812.76 o
   5   6   2    24587.49    25493.98   1464.97 o
   6   6   2     4845.58     4311.92    406.92 o
   7   6   2      293.80      396.97     71.87 o
   8   6   2     3985.43     4424.96    298.04 o
   9   6   2     3747.95     3738.98    268.93 o
  10   6   2       28.01       38.50     34.60 o
  11   6   2     1655.04     1460.58    153.45 o
  -8   7   2     3108.94     2992.69    235.51 o
  -7   7   2      961.78      981.98    110.10 o
  -6   7   2      802.24      861.79    132.64 o
  -5   7   2     8204.54     8369.64    518.31 o
  -4   7   2     7530.98     7103.87    437.31 o
  -3   7   2        0.64       42.01     35.55 o
  -2   7   2    14000.94    12909.86    656.54 o
  -1   7   2    10306.22     9764.79    594.21 o
   0   7   2       72.84       50.62     44.21 o
   1   7   2    16510.63    16559.68    886.52 o
   2   7   2    38345.72    38346.41   2496.31 o
   3   7   2     7337.21     7256.07    453.41 o
   4   7   2     4770.97     4537.52    384.60 o
   5   7   2    10188.45    12352.43    732.01 o
   6   7   2     3098.81     3479.24    227.09 o
   7   7   2      959.30     1022.76     89.09 o
   8   7   2       19.41       39.03     36.37 o
   9   7   2       53.72       74.40     40.81 o
  10   7   2      326.91      350.36     72.92 o
  -7   8   2      117.93       81.91     40.74 o
  -6   8   2     6736.55     6439.53    436.57 o
  -5   8   2    16381.37    15840.31    973.42 o
  -4   8   2     5933.25     5617.14    375.20 o
  -3   8   2       26.38       -3.50     26.53 o
  -2   8   2     1400.90     1371.68    163.84 o
  -1   8   2     4208.92     4440.95    344.90 o
   0   8   2     3147.63     3284.13    264.05 o
   1   8   2        3.63       22.02     41.17 o
   2   8   2      187.64      160.82     51.21 o
   3   8   2       10.12       69.24     52.52 o
   4   8   2       63.87       33.05     45.76 o
   5   8   2      109.18       73.94     32.53 o
   6   8   2      123.30       95.66     50.00 o
   7   8   2      434.87      159.37     76.33 o
   8   8   2      529.21      353.96    163.00 o
   9   8   2      761.40      460.32    212.96 o
  10   8   2      987.81     1022.48    307.63 o
  -7   9   2      443.57      544.74    107.11 o
  -6   9   2     1031.29      909.79    140.03 o
  -5   9   2     1759.33     1744.16    197.26 o
  -4   9   2        1.24       -5.19     37.49 o
  -3   9   2        2.59      -34.97     49.59 o
  -2   9   2       25.41       13.42     44.38 o
  -1   9   2       57.00       43.28     41.41 o
   0   9   2      187.39      146.05     72.35 o
   1   9   2        0.41        3.79     43.67 o
   2   9   2     1018.53     1000.42    200.80 o
   3   9   2     2183.98     2173.25    342.65 o
   4   9   2        2.04      -24.68     49.69 o
   5   9   2     1365.03     1073.57    194.05 o
   6   9   2      611.48      544.00    126.52 o
   7   9   2       15.85       62.77     60.20 o
   8   9   2     3034.48     2678.31    278.47 o
   9   9   2     6073.67     5285.90    530.33 o
  -6  10   2       37.35       -2.55     53.15 o
  -5  10   2      232.75      108.06     78.97 o
  -4  10   2      204.70      177.45     85.59 o
  -3  10   2       45.79       26.57     54.96 o
  -2  10   2      699.81      628.76    100.57 o
  -1  10   2      945.72      989.92    157.59 o
   0  10   2        1.60       21.16     30.91 o
   1  10   2     6526.19     6401.02    490.08 o
   2  10   2    20366.18    20475.45   1373.21 o
   3  10   2     8442.54     8652.16    837.90 o
   4  10   2     2222.99     2479.65    274.49 o
   5  10   2    12277.97    13101.67    837.64 o
   6  10   2     6990.96     7633.33    698.52 o
   7  10   2      274.22      185.54     93.16 o
   8  10   2     2127.47     2257.35    157.52 o
  -4  11   2     7589.37     7457.58    520.88 o
  -3  11   2       86.14      123.20     78.40 o
  -2  11   2     3741.78     3605.76    330.12 o
  -1  11   2     6409.94     5931.16    452.03 o
   0  11   2      652.90      722.31    137.04 o
   1  11   2     1179.72     1104.25    153.48 o
   2  11   2     2529.97     2385.90    242.43 o
   3  11   2      585.91      555.90    313.50 o
   4  11   2        8.83       31.85     60.59 o
   5  11   2     1621.28     1792.04    214.30 o
   6  11   2     2233.01     2618.65    346.37 o
   7  11   2      339.41      235.99    103.27 o
  -3  12   2       18.89       81.08     79.36 o
  -2  12   2     2964.66     2522.78    479.20 o
  -1  12   2     1861.27     1906.84    319.02 o
   0  12   2      640.04      618.37    134.51 o
   1  12   2      255.82      145.68     54.78 o
   2  12   2     1248.13     1174.89    177.65 o
   3  12   2      272.69      263.51    102.39 o
   4  12   2      310.09      347.54    118.86 o
   5  12   2      712.22      913.76    144.70 o
   6  12   2      631.16      479.58    199.58 o
   0  13   2       69.94       68.81     72.51 o
   1  13   2        2.22        9.21     50.36 o
   2  13   2      353.84      289.85    127.48 o
   3  13   2       58.80       54.62     53.85 o
  -3 -12   3      505.50      609.65    173.54 o
  -2 -12   3      844.38      806.82    205.68 o
  -1 -12   3       26.50       36.48     74.04 o
   0 -12   3      104.34       78.15     57.76 o
   1 -12   3     1352.02     1093.59    225.47 o
   2 -12   3      678.16      675.95    197.77 o
  -5 -11   3      949.95      426.16    249.43 o
  -4 -11   3       43.33       27.47     57.83 o
  -3 -11   3     4297.86     3035.68   1112.21 o
  -2 -11   3    11920.39    12132.73   1015.49 o
  -1 -11   3     4184.24     4114.37    472.77 o
   0 -11   3     1442.46     1968.55    290.66 o
   1 -11   3    14016.43    15014.13   1092.15 o
   2 -11   3     9535.47     9428.54    843.20 o
   3 -11   3      508.37      366.94    189.04 o
   4 -11   3     2127.03     2169.10    417.27 o
  -6 -10   3     7274.16     7421.34    669.81 o
  -5 -10   3     6157.61     5483.10   1145.00 o
  -4 -10   3      366.95      403.14    114.59 o
  -3 -10   3     1816.79     2005.67    264.86 o
  -2 -10   3     4023.47     3780.74    338.88 o
  -1 -10   3      121.97      136.71     79.32 o
   0 -10   3      824.44     1448.30    799.58 o
   1 -10   3     3245.40     2617.41   1338.40 o
   2 -10   3     1903.17     2017.98    399.86 o
   3 -10   3        2.53       -5.04     78.54 o
   4 -10   3        6.43       60.04     66.72 o
   5 -10   3      184.54      212.55    103.04 o
   6 -10   3        9.92       38.22    104.97 o
  -7  -9   3      197.26      149.40    101.24 o
  -6  -9   3     2933.59     2841.58    277.49 o
  -5  -9   3     2713.36     2786.68    762.00 o
  -4  -9   3     1268.90     1429.22    179.50 o
  -3  -9   3       17.19      102.31     72.17 o
  -2  -9   3      485.70      572.49    105.53 o
  -1  -9   3      189.69      180.63     65.50 o
   0  -9   3       69.27       71.71     53.64 o
   1  -9   3      423.80      331.21    158.46 o
   2  -9   3      187.62      189.11    135.25 o
   3  -9   3     2909.57     3039.35    472.50 o
   4  -9   3     1085.65     1312.42    319.58 o
   5  -9   3        7.65       30.49     59.34 o
   6  -9   3      444.19      488.03    134.13 o
   7  -9   3      285.73      209.37    103.19 o
  -8  -8   3      748.19      644.27    192.77 o
  -7  -8   3      627.84      411.28    140.07 o
  -6  -8   3       64.89       51.21     36.93 o
  -5  -8   3        9.62      -23.02     38.41 o
  -4  -8   3     1201.92     1296.82    153.88 o
  -3  -8   3       33.54       39.01     45.51 o
  -2  -8   3      632.17      746.30    143.49 o
  -1  -8   3     1785.43     1206.47    802.00 o
   0  -8   3      227.04      232.00    121.14 o
   1  -8   3     5353.69     5816.19    874.32 o
   2  -8   3     4227.65     4353.50    571.14 o
   3  -8   3      194.76      163.20    136.36 o
   4  -8   3     1317.79     1313.29    309.81 o
   5  -8   3     4599.84     4776.05    435.18 o
   6  -8   3       11.04       39.04     62.13 o
   7  -8   3     2603.41     2679.55    274.34 o
   8  -8   3     5363.78     5881.18    760.84 o
  -9  -7   3       53.75       13.93    116.95 o
  -8  -7   3      177.12       68.61     55.62 o
  -7  -7   3      228.65      247.94     34.88 o
  -6  -7   3     1543.21     1436.15    212.66 o
  -5  -7   3      545.24      624.30    160.99 o
  -4  -7   3       14.31       58.94     66.65 o
  -3  -7   3     1447.59     1412.20    132.97 o
  -2  -7   3    10455.27    11054.01    671.40 o
  -1  -7   3     6565.29     6099.85    806.98 o
   0  -7   3      650.86      501.48    199.15 o
   1  -7   3    22952.57    23803.57   2284.46 o
   2  -7   3    18209.17    23024.38   2952.93 o
   3  -7   3     2124.08     2232.46    277.40 o
   4  -7   3     2360.37     2832.25    402.43 o
   5  -7   3     2949.99     3221.20    315.06 o
   6  -7   3      514.92      519.01    188.75 o
   7  -7   3        1.88       -3.80     60.14 o
   8  -7   3      412.54      406.95    177.53 o
   9  -7   3      548.70      555.53    206.21 o
  -9  -6   3     5420.38     5174.55    622.73 o
  -8  -6   3     5579.03     5539.83    527.56 o
  -7  -6   3      984.81      838.22    192.04 o
  -6  -6   3     3964.75     3821.73    199.67 o
  -5  -6   3    11346.03    12682.62    837.83 o
  -4  -6   3     7911.50    10017.92   1301.27 o
  -3  -6   3       33.12       78.03     48.10 o
  -2  -6   3     4208.16     3916.96    420.00 o
  -1  -6   3      626.29     1091.90    276.94 o
   0  -6   3      472.46      655.93    166.76 o
   1  -6   3      875.96     1013.00    233.52 o
   2  -6   3       82.48      195.62    128.33 o
   3  -6   3     1804.12     1779.19    175.85 o
   4  -6   3        6.08       75.77     95.48 o
   5  -6   3     1357.55     1330.54    226.64 o
   6  -6   3      631.74      669.82    152.96 o
   7  -6   3     1904.32     2048.49    290.34 o
   8  -6   3     4955.62     4625.52    406.30 o
   9  -6   3     1690.64     1824.26    313.11 o
  10  -6   3      137.36      165.11    133.61 o
 -10  -5   3      134.13       40.38     98.67 o
  -9  -5   3     3448.61     3894.28    477.68 o
  -8  -5   3     2834.95     2913.71    332.33 o
  -7  -5   3       87.43      104.16     86.29 o
  -6  -5   3     4672.15     5252.87    378.08 o
  -5  -5   3     2078.83     1303.25    543.53 o
  -4  -5   3      373.45      307.68     75.44 o
  -3  -5   3        1.61       11.30     26.10 o
  -2  -5   3      443.14      309.17    131.38 o
  -1  -5   3     2859.53     3155.58    307.59 o
   0  -5   3       86.35       50.83     71.07 o
   1  -5   3    14325.79    14281.94   1271.75 o
   2  -5   3    19238.95    18997.97   1229.04 o
   3  -5   3     1406.40     1473.36    184.42 o
   4  -5   3     1511.59     1575.07    209.23 o
   5  -5   3     1622.84     1896.87    228.53 o
   6  -5   3      128.76      138.62     76.75 o
   7  -5   3       22.86       42.44     48.36 o
   8  -5   3      776.41      818.30    119.38 o
   9  -5   3      377.69      415.48     85.00 o
  10  -5   3       36.36       62.15     57.05 o
 -10  -4   3      132.68      111.88    109.15 o
  -9  -4   3       94.54       69.25     61.23 o
  -8  -4   3      853.28      806.98    181.24 o
  -7  -4   3     1159.88     1200.12    157.90 o
  -6  -4   3      684.32      690.41    152.27 o
  -5  -4   3    10899.98    11695.61    620.44 o
  -4  -4   3    15967.70    16506.51   2139.09 o
  -3  -4   3     1006.37     1112.45    101.04 o
  -2  -4   3     1464.01     1330.83    164.08 o
  -1  -4   3     2292.94     2486.11    317.11 o
   0  -4   3        5.33       -9.22     70.83 o
   1  -4   3      523.27      574.43    208.14 o
   2  -4   3     3800.59     4078.95    382.26 o
   3  -4   3     1740.04     1632.55    138.96 o
   4  -4   3      135.27      180.58     49.70 o
   5  -4   3      337.18      589.32    198.31 o
   6  -4   3      134.24      158.03     59.82 o
   7  -4   3      877.04     1013.34    185.94 o
   8  -4   3      501.07      412.67    128.64 o
   9  -4   3       28.01       48.28     51.65 o
  10  -4   3      664.41      744.13    130.18 o
  11  -4   3      408.83      460.03    117.70 o
 -10  -3   3      134.36       64.29    121.85 o
  -8  -3   3       93.28       95.52    115.14 o
  -7  -3   3      750.44      645.41    114.95 o
  -6  -3   3      157.18      127.30     59.73 o
  -5  -3   3      181.15      278.59     91.42 o
  -4  -3   3      663.82      756.26     41.74 o
  -3  -3   3       10.88       49.72     17.63 o
  -2  -3   3     1047.79     1229.57    105.41 o
  -1  -3   3       25.12        6.70     43.62 o
   0  -3   3      493.62      656.28    174.25 o
   1  -3   3     9685.44     9395.09    800.19 o
   2  -3   3    16066.79    15782.03    972.00 o
   3  -3   3     2737.65     2911.44    265.37 o
   4  -3   3     2074.62     2403.08    174.25 o
   5  -3   3      504.35      679.61    193.59 o
   6  -3   3      106.06      119.87     50.19 o
   7  -3   3     1075.67     1011.24    111.28 o
   8  -3   3     3973.39     4021.48    376.52 o
   9  -3   3     4018.96     4098.78    389.66 o
  10  -3   3      442.47      405.88    131.78 o
  11  -3   3     1464.98     1409.79    243.97 o
 -10  -2   3      458.76      556.79    141.47 o
  -9  -2   3      753.99      988.82    297.28 o
  -8  -2   3     1919.60     2137.09    388.26 o
  -7  -2   3      139.43      139.47     71.19 o
  -6  -2   3     2209.76     2700.96    247.16 o
  -5  -2   3    10620.89     8737.22    815.03 o
  -4  -2   3    11085.35    13063.16   1086.34 o
  -3  -2   3     2464.62     1949.61    349.22 o
  -2  -2   3     2537.50     2990.98    376.82 o
  -1  -2   3      645.95      834.61     72.50 o
   0  -2   3       87.08       86.86     57.64 o
   1  -2   3     8862.38     8721.85    600.02 o
   2  -2   3    17022.03    16329.14   1040.04 o
   3  -2   3    11042.04    11649.46    605.16 o
   4  -2   3      223.51      530.66    220.19 o
   5  -2   3    17227.63    16203.24    956.77 o
   6  -2   3    10503.68    10097.40    544.95 o
   7  -2   3       32.46       45.96     38.13 o
   8  -2   3    12785.69    12447.50    771.95 o
   9  -2   3     8773.16     8453.66    653.65 o
  10  -2   3      282.86      280.63    110.76 o
  11  -2   3     4121.53     4087.67    421.37 o
 -10  -1   3      787.17      908.37    179.97 o
  -9  -1   3       25.73       46.49    113.86 o
  -8  -1   3        3.98       45.04    103.15 o
  -7  -1   3       36.21       29.78     91.35 o
  -6  -1   3      139.24      186.50    129.85 o
  -5  -1   3      396.76      781.98    199.22 o
  -4  -1   3     8873.51     9394.62    615.63 o
  -3  -1   3     3215.69     3435.00    309.63 o
  -1  -1   3    15626.15    15233.66   1260.68 o
   0  -1   3     1481.97     1535.48    153.69 o
   1  -1   3    22571.91    21346.03   1526.60 o
   2  -1   3    47617.78    46298.48   3600.00 o
   3  -1   3     9176.29     8513.49    435.91 o
   4  -1   3     8709.95     8058.16    410.13 o
   5  -1   3    33993.71    31782.51   2074.12 o
   6  -1   3    14712.77    13182.73    689.33 o
   7  -1   3     1225.28     1039.86     95.77 o
   8  -1   3     2035.01     2265.42    235.36 o
   9  -1   3     1096.67     1163.52    174.36 o
  10  -1   3        9.40       36.61     60.37 o
  11  -1   3       40.54       87.07     77.45 o
 -10   0   3      141.23      110.23    157.63 o
  -9   0   3     1148.80     1255.78    342.86 o
  -8   0   3     2857.15     3735.18    560.60 o
  -7   0   3      179.97      454.91    110.41 o
  -6   0   3     6025.91     5390.32   3616.69 o
  -4   0   3    21929.28    18059.14  11795.48 o
  -3   0   3     4419.65     4535.50    381.18 o
  -2   0   3    19176.09    22853.55   1619.16 o
  -1   0   3    48989.54    14716.77  21681.61 o
   0   0   3    17617.40    18564.42   1399.60 o
   1   0   3     4298.64     4322.81    327.16 o
   2   0   3        3.80        5.90     62.38 o
   3   0   3       46.41       54.64     26.57 o
   4   0   3       16.54       40.76     25.45 o
   5   0   3       31.36       39.94     30.85 o
   6   0   3        0.46       47.04     44.13 o
   7   0   3        6.29       27.75     39.43 o
   8   0   3      235.12      411.08    112.68 o
   9   0   3     2055.29     2136.04    218.65 o
  10   0   3     1883.39     1920.42    217.11 o
  11   0   3       79.93      137.85     56.64 o
  12   0   3      529.36      560.81    157.42 o
 -10   1   3     3292.47     3877.38    718.05 o
  -9   1   3      195.37       87.17     71.01 o
  -8   1   3     4174.69     4063.98    349.86 o
  -7   1   3     2376.41     3104.72    322.41 o
  -6   1   3     2530.49     2483.79    129.00 o
  -5   1   3      977.49      945.55     61.07 o
  -4   1   3      221.81      254.10     29.05 o
  -3   1   3     4058.64     3842.11    130.63 o
  -2   1   3     5188.11     4454.88    239.68 o
  -1   1   3      595.15      687.62     40.50 o
   0   1   3      962.99     1120.95     69.58 o
   1   1   3       39.42      256.71     67.74 o
   3   1   3      120.08      131.05     22.24 o
   4   1   3      339.28      327.04     36.24 o
   5   1   3      593.90      647.58     62.97 o
   6   1   3      261.14      230.94     50.54 o
   7   1   3       24.51       63.49     42.29 o
   8   1   3     6710.30     6732.15    368.60 o
   9   1   3    11609.85    11785.70    684.58 o
  10   1   3       28.20      108.83     67.86 o
  11   1   3     2365.49     2454.83    137.21 o
  12   1   3     8256.72     7479.58    585.03 o
 -10   2   3      142.32       73.32     69.28 o
  -9   2   3      768.72      802.30     70.84 o
  -8   2   3     1010.48     1083.40     96.29 o
  -7   2   3       48.68       48.26     29.05 o
  -6   2   3     1740.53     1901.77    138.78 o
  -5   2   3     3961.25     3924.49    183.83 o
  -4   2   3      213.76      222.75     36.07 o
  -3   2   3       16.98       32.78     19.61 o
  -2   2   3      237.66      260.82     29.29 o
  -1   2   3        5.84       52.06     21.29 o
   0   2   3     3056.44     3128.61    111.69 o
   1   2   3    17483.48    16388.44    527.56 o
   2   2   3    85126.84    86340.17   6346.53 o
   3   2   3    10210.03     8741.71    357.43 o
   4   2   3        5.94       21.75     16.09 o
   5   2   3    34281.72    34147.30   1741.30 o
   6   2   3    33390.00    29098.57   2656.46 o
   7   2   3     4822.86     5165.15    233.34 o
   8   2   3     7107.13     7319.60    310.13 o
   9   2   3     7543.19     7718.62    480.46 o
  10   2   3     1038.54     1233.27    111.43 o
  11   2   3      876.42      767.43     88.66 o
  12   2   3     5184.92     3919.10    704.16 o
 -10   3   3      446.99      659.94    266.95 o
  -9   3   3      702.79      741.45     77.08 o
  -8   3   3      258.38      230.45     60.14 o
  -7   3   3      129.90      265.23     66.88 o
  -6   3   3     1045.64      916.62    146.84 o
  -5   3   3    17105.66    16145.37    738.63 o
  -4   3   3    21123.58    20664.66    964.75 o
  -3   3   3     2139.20     2053.77     97.34 o
  -2   3   3    27326.11    25543.98   1191.54 o
  -1   3   3    67779.31    64251.68   3548.91 o
   0   3   3     9970.70     9074.94    379.76 o
   1   3   3    29288.34    29378.02   1240.88 o
   2   3   3     1331.38      915.05     57.28 o
   3   3   3      308.32      260.80     20.69 o
   4   3   3      486.78      464.04     40.40 o
   5   3   3    19898.19    19683.96    982.78 o
   6   3   3    15530.05    15002.85    770.05 o
   7   3   3     1538.02     1598.48    113.97 o
   8   3   3     1035.85     1038.79     96.92 o
   9   3   3     3305.48     3385.33    238.99 o
  10   3   3     3483.09     3377.29    207.16 o
  11   3   3      150.55     1137.38    539.18 o
  12   3   3      108.62       66.93     42.11 o
  -9   4   3      350.09      315.26     66.82 o
  -8   4   3     4705.12     4533.12    323.58 o
  -7   4   3     7901.74     7091.07    375.66 o
  -6   4   3      548.41      692.13    181.05 o
  -5   4   3    13975.75    12661.63    741.71 o
  -4   4   3    19798.88    17351.81    864.15 o
  -3   4   3     1997.18     2232.64    137.15 o
  -2   4   3    39221.35    38838.86   2193.94 o
  -1   4   3    67477.08    62893.38   4132.33 o
   0   4   3    15231.68    15078.93    542.39 o
   1   4   3       90.66      114.21     30.23 o
   2   4   3     1471.18     1313.71     82.79 o
   3   4   3     1593.20     1665.88    129.33 o
   4   4   3      566.67      502.03     56.73 o
   5   4   3      342.67      387.04     47.64 o
   6   4   3       28.35       15.72     26.66 o
   7   4   3        3.00       20.34     34.87 o
   8   4   3      119.37      126.40     42.76 o
   9   4   3      592.15      606.00     91.49 o
  10   4   3        5.90       24.06     29.91 o
  11   4   3      222.77      254.63     56.96 o
  12   4   3      159.06      129.12    116.41 o
  -9   5   3     2495.20     2455.00    192.71 o
  -8   5   3     6872.60     6300.05    412.45 o
  -7   5   3     5975.60     5696.01    354.05 o
  -6   5   3      901.90      755.52     90.71 o
  -5   5   3      644.84      656.52     88.71 o
  -4   5   3       49.93      135.22     40.18 o
  -3   5   3      660.63      847.83     91.34 o
  -2   5   3     1641.64     1456.76    110.35 o
  -1   5   3       14.48       66.15     32.16 o
   0   5   3       50.70       40.72     29.44 o
   1   5   3      623.74      700.90     64.63 o
   2   5   3     1159.11     1089.77     87.42 o
   3   5   3     1260.81     1253.11     98.86 o
   4   5   3     3025.67     3564.49    192.43 o
   5   5   3        0.68       14.10     14.43 o
   6   5   3     1441.55     1363.97    141.56 o
   7   5   3     1566.46     1726.93    159.48 o
   8   5   3      296.46      316.37     80.75 o
   9   5   3     3140.77     3330.07    290.47 o
  10   5   3      943.95     1021.62    107.08 o
  11   5   3     1208.79      973.94    116.66 o
  -8   6   3     1978.23     1939.24    225.44 o
  -7   6   3      561.13      587.07     83.83 o
  -6   6   3        0.36        7.26     33.98 o
  -5   6   3        3.53       31.32     32.66 o
  -4   6   3      125.85       93.48     49.43 o
  -3   6   3     1152.58     1096.51     93.53 o
  -2   6   3      127.85       97.07     35.50 o
  -1   6   3      265.03      408.84    115.37 o
   0   6   3        1.24       13.58     28.52 o
   1   6   3      408.02      453.40     70.61 o
   2   6   3     3043.42     3032.21    138.42 o
   3   6   3     5784.39     5846.43    264.36 o
   4   6   3       22.86       34.54     23.91 o
   5   6   3    13246.53    12816.91    681.35 o
   6   6   3    15773.60    16496.05    706.28 o
   7   6   3     4999.66     5326.01    321.86 o
   8   6   3     1208.38     1298.28    115.51 o
   9   6   3     8135.58     8737.54    475.16 o
  10   6   3     4468.47     4307.25    300.18 o
  11   6   3       61.90       79.60     43.38 o
  -8   7   3       14.64       15.58     48.41 o
  -7   7   3        2.03       62.53     54.72 o
  -6   7   3      851.40      856.34     99.01 o
  -5   7   3     3515.08     3575.34    267.47 o
  -4   7   3     6685.58     7588.62    927.83 o
  -3   7   3     2756.69     2893.05    224.42 o
  -2   7   3     4746.48     4688.28    246.76 o
  -1   7   3    25428.69    24564.43   1467.01 o
   0   7   3    31671.32    33271.63   2077.91 o
   1   7   3       38.68       51.24     32.11 o
   2   7   3    30088.15    25430.17   4154.85 o
   3   7   3    15309.11    13925.25   2056.66 o
   4   7   3      447.69      498.85     83.55 o
   5   7   3     5135.92     5583.96    339.48 o
   6   7   3      891.47      855.90    172.76 o
   7   7   3      860.73      969.51     86.13 o
   8   7   3     2197.54     2156.62    163.35 o
   9   7   3      196.75      200.67     59.49 o
  10   7   3      100.50       52.49     66.74 o
  11   7   3      455.64      425.85     73.24 o
  -7   8   3     5047.05     5413.49    420.68 o
  -6   8   3      207.86      306.71     75.23 o
  -5   8   3     3448.37     3263.58    272.60 o
  -4   8   3     6067.40     5915.18    401.37 o
  -3   8   3      687.18      729.72     92.28 o
  -2   8   3      485.16      635.76    116.56 o
  -1   8   3     4992.63     4131.35    572.65 o
   0   8   3     8437.09     8550.19    451.58 o
   1   8   3       80.49       78.74     37.99 o
   2   8   3     4752.27     4807.61    397.88 o
   3   8   3     4962.94     4980.88    356.43 o
   4   8   3     1376.93     1172.90    200.72 o
   5   8   3     1841.26     2044.14    195.04 o
   6   8   3     3333.76     3471.43    365.65 o
   7   8   3      851.52     1038.09     91.51 o
   8   8   3      447.78      470.49     98.53 o
   9   8   3      387.61      481.30     81.22 o
  10   8   3      125.76      109.96     55.79 o
  -6   9   3      173.97      213.92     74.82 o
  -5   9   3      248.22      225.27     84.25 o
  -4   9   3      165.19      149.34     72.23 o
  -3   9   3      268.96      264.30     85.47 o
  -2   9   3     1203.15     1338.03    242.10 o
  -1   9   3     3475.11     3368.43    293.31 o
   0   9   3     2821.84     2717.28    179.96 o
   1   9   3      749.81      782.35     89.60 o
   2   9   3       20.24       40.49     59.29 o
   3   9   3      136.54      129.90     73.17 o
   4   9   3       79.33       60.94     40.68 o
   5   9   3      142.43      179.70     96.90 o
   6   9   3       23.80       21.72     37.34 o
   7   9   3      321.02      203.43    144.38 o
   8   9   3       76.32       66.00     30.33 o
   9   9   3       42.46       43.43     63.34 o
  10   9   3      253.92       99.20    104.60 o
  -5  10   3       88.83       96.62     71.49 o
  -4  10   3        3.95       -4.12     42.04 o
  -3  10   3        1.29      -10.23     45.14 o
  -2  10   3      368.14      236.66    114.47 o
  -1  10   3        3.07       36.23     52.00 o
   0  10   3      218.75      250.73     75.44 o
   1  10   3        2.96       43.75     50.51 o
   2  10   3      157.78      136.08     75.17 o
   3  10   3       42.34       75.25     41.85 o
   4  10   3       20.08       48.79     38.21 o
   5  10   3      454.29      658.43    124.01 o
   6  10   3     3259.42     3457.44    269.24 o
   7  10   3      471.54      527.32    149.73 o
   8  10   3      709.45      730.40    115.66 o
   9  10   3     2422.14     2533.09    304.38 o
  -4  11   3      143.59       68.95     73.77 o
  -3  11   3       34.53       53.81     47.71 o
  -2  11   3      706.31      624.46    127.17 o
  -1  11   3     4488.32     4411.64    364.92 o
   0  11   3     3877.72     3830.07    887.73 o
   1  11   3      135.30      121.01     62.29 o
   2  11   3     2275.01     2375.80    306.09 o
   3  11   3     2333.33     2723.64    261.22 o
   4  11   3      495.07      453.47     80.62 o
   5  11   3      142.04      163.13     78.16 o
   6  11   3      175.96       86.15     82.75 o
   7  11   3        8.64       59.22     76.90 o
   8  11   3      328.57      325.02     59.86 o
  -2  12   3       39.57       15.85     52.37 o
  -1  12   3      547.11      408.64    113.00 o
   0  12   3       94.66      162.82     60.56 o
   1  12   3      274.66      273.88     89.14 o
   2  12   3       33.31       71.68     56.91 o
   3  12   3      574.00      590.66    125.01 o
   4  12   3      110.23      108.81     52.59 o
   5  12   3      981.51      960.62    162.73 o
   6  12   3     2087.38     2133.18    307.82 o
   1  13   3      447.36      309.20    156.27 o
   2  13   3     2435.39     2658.64    292.51 o
   3  13   3     4620.20     4760.85    426.30 o
  -1 -12   4        1.35       -5.50     63.58 o
   0 -12   4      516.83      578.16    151.98 o
   1 -12   4      180.93      182.59     88.89 o
  -4 -11   4      556.08      519.93    131.45 o
  -3 -11   4      107.57       -5.35     63.62 o
  -2 -11   4     1422.05     1159.23    227.39 o
  -1 -11   4      601.97      638.00    169.49 o
   0 -11   4        3.86       44.09     50.42 o
   1 -11   4     4219.75     3563.01   1690.25 o
   2 -11   4     6376.67     6022.00    631.30 o
   3 -11   4     1258.51     1190.24    365.25 o
   4 -11   4      813.23      969.00    328.87 o
  -6 -10   4      933.27      861.47    169.14 o
  -5 -10   4     5676.26     5824.15   1957.48 o
  -4 -10   4     6204.08     7210.10    518.69 o
  -3 -10   4       14.94       34.22     65.25 o
  -2 -10   4     2448.55     2238.19    184.86 o
  -1 -10   4     6555.29     7128.97    648.85 o
   0 -10   4      622.70      771.87    602.96 o
   1 -10   4      873.12      635.62    224.92 o
   2 -10   4      277.78      299.66    157.09 o
   3 -10   4       20.88       70.96    105.50 o
   4 -10   4      696.85      648.72    223.74 o
   5 -10   4        0.25      112.18    138.14 o
   6 -10   4      918.24     1013.58    332.34 o
  -7  -9   4      485.74      610.00    844.08 o
  -6  -9   4      389.31      377.18    126.03 o
  -5  -9   4     1218.44     1319.15    568.23 o
  -4  -9   4      174.13      187.68     86.23 o
  -3  -9   4      629.40      626.87    112.51 o
  -2  -9   4     1109.48     1144.87    189.30 o
  -1  -9   4       59.75      -12.06     28.61 o
   0  -9   4      351.96      310.73    140.73 o
   1  -9   4     1054.64      711.91    319.62 o
   2  -9   4     4237.28     4496.56    820.84 o
   3  -9   4     1962.10     1938.67    283.48 o
   4  -9   4     1103.73     1149.29    306.31 o
   5  -9   4     7581.63     8351.17   1003.81 o
   6  -9   4     5772.01     5866.60    712.82 o
   7  -9   4      519.02      438.96    421.86 o
  -8  -8   4      172.84      139.62    120.67 o
  -7  -8   4        1.41        7.66     70.55 o
  -6  -8   4      120.51       62.09     82.99 o
  -5  -8   4      999.07     1407.78    573.68 o
  -4  -8   4     2800.52      986.68   1106.14 o
  -3  -8   4      625.64      746.91    110.56 o
  -2  -8   4     2366.57     2340.93    177.61 o
  -1  -8   4     5886.93     6179.45    751.98 o
   0  -8   4      900.72     1342.89    467.49 o
   1  -8   4       48.30       42.61    119.00 o
   2  -8   4     1077.32      915.42    295.15 o
   3  -8   4        2.05      -49.67     92.79 o
   4  -8   4      285.32      178.90     81.44 o
   5  -8   4       26.75       43.74    104.25 o
   6  -8   4      323.27      294.21    178.03 o
   7  -8   4      247.65      204.23    159.15 o
   8  -8   4       90.75      181.66    144.25 o
  -8  -7   4     1011.45     1054.80    304.91 o
  -7  -7   4     1932.59     1922.76    274.31 o
  -6  -7   4       82.48       66.26     29.10 o
  -5  -7   4     2399.61     2364.64   1087.98 o
  -4  -7   4      573.49      146.82    177.70 o
  -3  -7   4      938.85     1135.80    136.80 o
  -2  -7   4      994.74      814.17    341.12 o
  -1  -7   4      143.25      243.56    205.83 o
   0  -7   4        5.33       66.22    144.61 o
   1  -7   4      480.79      428.00    262.78 o
   2  -7   4      493.00      537.20    204.59 o
   3  -7   4     1759.18     2304.05    389.62 o
   4  -7   4     2294.24     2462.10    415.98 o
   5  -7   4     2980.39     3093.45    464.77 o
   6  -7   4      817.39     1122.10    285.66 o
   7  -7   4      186.71      139.54    105.82 o
   8  -7   4      305.48      385.09    175.39 o
   9  -7   4      611.76      571.27    206.06 o
  -9  -6   4       58.48       88.36     92.26 o
  -8  -6   4       51.59       55.99     89.11 o
  -7  -6   4      133.68      106.07     98.15 o
  -6  -6   4      496.09      371.13     46.08 o
  -5  -6   4      168.90      316.46     73.85 o
  -4  -6   4     4083.88     1577.21   1596.73 o
  -3  -6   4      203.71      192.92     64.00 o
  -2  -6   4     3292.88     3252.90    469.85 o
  -1  -6   4     7159.94     6664.10    780.60 o
   0  -6   4     1541.26     1576.97    389.84 o
   1  -6   4     1071.95     1396.41    274.84 o
   2  -6   4     1388.39     1736.42    375.07 o
   3  -6   4     1460.13     1478.58    244.24 o
   4  -6   4      149.62      195.32    138.85 o
   5  -6   4     9120.22     9954.93   1026.65 o
   6  -6   4     6783.72     7685.20    671.95 o
   7  -6   4     1203.74     1325.44    259.42 o
   8  -6   4      342.74      442.52    109.17 o
   9  -6   4     3522.11     3679.25    332.40 o
  10  -6   4     1841.98     2022.94    243.66 o
  -9  -5   4        1.20       67.91     78.85 o
  -8  -5   4      945.31     1138.01    269.59 o
  -7  -5   4      318.54      327.39    135.09 o
  -6  -5   4      671.71      746.85    105.04 o
  -5  -5   4      266.18      313.49    105.42 o
  -4  -5   4      883.28      920.52    122.97 o
  -3  -5   4     1668.86     1904.20    165.24 o
  -2  -5   4     2722.52     2920.39    372.77 o
  -1  -5   4     6131.48     6774.06    560.95 o
   0  -5   4     1948.53     1845.88    363.93 o
   1  -5   4      758.22      856.52    160.47 o
   2  -5   4    11269.64    11464.66    844.83 o
   3  -5   4    14319.22    15333.72   1863.87 o
   4  -5   4     1094.06     1231.48    207.67 o
   5  -5   4    20727.53    22610.22   1735.93 o
   6  -5   4    18018.05    18868.38   1272.27 o
   7  -5   4     1671.75     1878.13    270.35 o
   8  -5   4     1172.51     1204.73    175.36 o
   9  -5   4     4402.05     4296.54    478.21 o
  10  -5   4     2250.74     2614.33    445.38 o
  -9  -4   4       46.33       37.85     49.03 o
  -8  -4   4      502.88      593.07    129.85 o
  -7  -4   4     1891.14     1731.40    179.97 o
  -6  -4   4        3.42       -2.55     51.77 o
  -5  -4   4     7275.93     7661.18    438.84 o
  -4  -4   4    16154.44    12964.95   2788.40 o
  -3  -4   4      783.68      460.88    351.76 o
  -2  -4   4    15472.66    15059.29   1134.46 o
  -1  -4   4    35153.68    32110.80   2506.50 o
   0  -4   4     7049.02     6242.88    967.48 o
   1  -4   4       68.99       65.07     79.65 o
   2  -4   4     9389.05     9722.42    698.30 o
   3  -4   4     2190.00     2404.97    181.15 o
   4  -4   4      197.73      192.02     60.40 o
   5  -4   4      153.72      292.01    115.73 o
   6  -4   4      267.17      302.18    114.61 o
   7  -4   4      225.73      251.30    115.73 o
   8  -4   4      300.78      225.03    100.99 o
   9  -4   4      125.36      117.31     58.46 o
  10  -4   4       20.93       36.31     47.07 o
  11  -4   4        1.48       15.23     66.23 o
 -10  -3   4     1992.53     1895.66    336.29 o
  -9  -3   4      416.73      309.81    133.84 o
  -8  -3   4     4892.79     4899.52    556.16 o
  -7  -3   4     8213.76     7773.17    846.17 o
  -6  -3   4     1284.92     1299.16    203.07 o
  -5  -3   4     3883.46     4268.01    331.70 o
  -3  -3   4      311.67      381.18    181.06 o
  -2  -3   4     4534.30     4859.66    754.37 o
  -1  -3   4     1343.47     1316.70    197.86 o
   0  -3   4     1269.66     1393.03    137.98 o
   1  -3   4       14.53       15.00     69.35 o
   2  -3   4     1757.34     1895.99    294.11 o
   3  -3   4     1560.70     1663.01    198.26 o
   4  -3   4     2196.88     2102.33    288.20 o
   5  -3   4      256.14      475.78    141.38 o
   6  -3   4       18.53       85.11     67.33 o
   7  -3   4      967.28     1001.79    167.67 o
   8  -3   4       20.19       91.88     73.36 o
   9  -3   4      779.39      756.85    114.62 o
  10  -3   4      479.11      510.66    125.85 o
  11  -3   4      494.99      491.74    109.89 o
 -10  -2   4       15.27      -13.44     57.20 o
  -9  -2   4     1353.36     1599.73    375.01 o
  -7  -2   4       77.20      124.03    122.22 o
  -6  -2   4      215.22      205.94    134.93 o
  -5  -2   4      168.18      118.22     97.52 o
  -4  -2   4      480.91      612.99     88.35 o
  -3  -2   4      286.52      456.91    172.52 o
  -2  -2   4     1856.76     2014.87    206.84 o
  -1  -2   4     2765.69     3178.58    239.46 o
   0  -2   4      412.17      467.51     75.69 o
   1  -2   4      158.97      126.02     89.89 o
   2  -2   4     1698.36     1726.71    239.40 o
   3  -2   4    11158.64    12050.80    780.16 o
   4  -2   4      528.08      760.04    151.82 o
   5  -2   4    23228.54    22793.30   1452.70 o
   6  -2   4    31109.92    30281.89   2128.96 o
   7  -2   4     6094.73     5597.37    318.61 o
   8  -2   4     2311.59     2191.14    243.46 o
   9  -2   4    12183.18    12143.09    887.20 o
  10  -2   4     9491.98     9477.25    552.98 o
  11  -2   4       29.80       88.30     81.50 o
 -10  -1   4       74.19       55.57    127.48 o
  -9  -1   4        7.20       37.77     62.11 o
  -8  -1   4      128.89      217.74    157.99 o
  -7  -1   4      207.71      284.93    164.35 o
  -6  -1   4      526.28      456.55    106.96 o
  -5  -1   4     4574.31     4898.71    379.37 o
  -4  -1   4     3743.42     3462.24    251.16 o
  -3  -1   4     5005.51     4879.82    416.23 o
  -2  -1   4       37.76       55.39     34.50 o
  -1  -1   4    14456.21    15238.74   1364.56 o
   0  -1   4    20139.59    18301.35   1338.59 o
   1  -1   4      766.33      882.25    142.84 o
   2  -1   4    45144.02    44660.61   3538.35 o
   3  -1   4    48970.45    47277.80   3520.83 o
   4  -1   4     1310.98     1643.17    139.07 o
   5  -1   4    16978.29    16242.92    919.07 o
   6  -1   4    24555.90    22515.44   1408.35 o
   7  -1   4     5471.57     5860.29    389.01 o
   8  -1   4     2117.34     2233.84    222.48 o
   9  -1   4     7177.79     7162.98    430.43 o
  10  -1   4     3902.85     4305.35    387.27 o
  11  -1   4      579.11     1174.72    408.88 o
  12  -1   4        0.96       44.92     72.52 o
 -10   0   4     1781.20     1947.32    515.02 o
  -9   0   4      331.79      506.31    131.66 o
  -8   0   4     1114.90     1159.16    330.88 o
  -7   0   4     8676.28    10228.90   1179.68 o
  -6   0   4      128.19      126.58     69.74 o
  -5   0   4    18549.70    22621.40   2285.28 o
  -4   0   4    38127.60    41989.40   4581.27 o
  -3   0   4     1566.38     1419.58    190.68 o
  -2   0   4    18613.39    20863.43   1086.64 o
  -1   0   4    28970.89    18369.40  12429.00 o
   0   0   4    37238.79    39436.99   3895.72 o
   1   0   4        5.41       14.00     24.89 o
   2   0   4    20906.58    19733.66   1095.04 o
   3   0   4    24453.02    23989.38   1329.07 o
   4   0   4     2209.86     1923.53    111.72 o
   5   0   4     1722.90     1830.34    117.44 o
   6   0   4      158.30      173.73     51.85 o
   7   0   4        5.47      144.01     86.81 o
   8   0   4       12.41       -4.69     36.15 o
   9   0   4      223.53      301.32     89.36 o
  10   0   4       53.84       88.98     66.70 o
  11   0   4      241.42      286.81    100.40 o
  12   0   4      569.57      763.76    165.28 o
 -10   1   4     4715.88     5450.41    951.05 o
  -9   1   4       22.97       55.21    124.76 o
  -8   1   4     8214.48     9150.18   1125.57 o
  -7   1   4    16812.65    13867.37   9336.23 o
  -6   1   4     2849.10     1912.03   1232.71 o
  -5   1   4     5242.41     5512.75    314.17 o
  -4   1   4    20658.60    21941.16    949.07 o
  -3   1   4     4755.03     4360.60    294.71 o
  -2   1   4     1315.34     1229.35    100.35 o
  -1   1   4     2386.59     2893.66    127.45 o
   0   1   4      865.88      932.16     63.04 o
   1   1   4       27.19        7.44     22.44 o
   2   1   4      846.72      435.46    286.20 o
   3   1   4     4763.70     4963.07    312.63 o
   4   1   4      532.77      592.34     51.03 o
   5   1   4      498.17      580.79     55.25 o
   6   1   4     1650.40     1545.34    109.24 o
   7   1   4     1422.91     1342.24     88.28 o
   8   1   4     1353.74     1271.72    136.45 o
   9   1   4       74.10       89.60     56.60 o
  10   1   4     1463.97     1483.14    126.34 o
  11   1   4        0.13       10.29     48.47 o
  12   1   4     2327.85     2283.22    136.73 o
  -9   2   4       20.05       25.44     47.60 o
  -8   2   4     1685.53     1330.57    370.69 o
  -7   2   4      299.63      262.53     39.78 o
  -6   2   4      639.34      626.21     62.82 o
  -5   2   4     1549.48     1397.05     81.84 o
  -4   2   4      261.46      344.80     71.38 o
  -3   2   4      249.00      256.00     38.75 o
  -2   2   4     1907.47     1988.28     78.52 o
  -1   2   4      344.88      345.17     28.13 o
   0   2   4      420.71      423.92     28.10 o
   1   2   4      858.78      908.94     50.94 o
   2   2   4     2525.00     2750.18    157.09 o
   4   2   4      273.29      291.32     23.68 o
   5   2   4     3654.62     3530.59    122.05 o
   6   2   4    29412.42    28590.36   1722.51 o
   7   2   4    24812.19    24139.98   1493.17 o
   8   2   4      500.07      530.28     66.60 o
   9   2   4    15281.90    16908.00    865.98 o
  10   2   4    13996.06    11101.93   2685.89 o
  11   2   4      112.25       76.65     36.34 o
  12   2   4     2116.73     1706.07    280.39 o
  -9   3   4       44.47       92.80    131.12 o
  -8   3   4      114.79       94.30     38.49 o
  -7   3   4       80.77       99.34     39.89 o
  -6   3   4       20.36       44.46     36.43 o
  -5   3   4     1098.00     1104.23     78.58 o
  -4   3   4     4090.84     3861.34    219.12 o
  -3   3   4     2072.18     2035.36     95.54 o
  -2   3   4     3279.61     3116.96    138.70 o
  -1   3   4    26886.60    24433.69    972.28 o
   0   3   4    30786.41    30150.34   1265.69 o
   1   3   4     1388.04     1231.75     62.81 o
   2   3   4     1092.95      891.16     52.63 o
   3   3   4     8411.85     7919.44    287.39 o
   4   3   4     4804.14     4192.30    294.40 o
   5   3   4      229.62      232.77     43.31 o
   6   3   4    13997.06    13311.38    782.25 o
   7   3   4     8733.79     8451.32    445.20 o
   8   3   4       35.93       71.31     39.95 o
   9   3   4     2760.13     2748.82    189.82 o
  10   3   4      859.67      996.86    109.60 o
  11   3   4      387.98      337.71    174.07 o
  12   3   4        6.46      598.04    332.88 o
  -9   4   4        0.60       -1.95     19.69 o
  -8   4   4     1401.81     1748.74    605.19 o
  -7   4   4     6140.96     5847.71    272.65 o
  -6   4   4     4023.73     3872.08    226.60 o
  -5   4   4      298.16      315.97     51.24 o
  -4   4   4    11145.01    11189.22    557.71 o
  -3   4   4    12958.97    12633.35    544.38 o
  -2   4   4     4023.38     3914.43    182.70 o
  -1   4   4    58590.29    57410.21   3159.73 o
   0   4   4    34862.25    32539.07   1459.27 o
   1   4   4      424.49      451.55     41.98 o
   2   4   4     5790.76     5530.04    279.10 o
   3   4   4    22839.18    22845.85   1096.71 o
   4   4   4      279.26      359.87     31.15 o
   5   4   4      130.82      305.22     36.38 o
   6   4   4      206.87      287.78     39.27 o
   7   4   4      342.02      381.35     60.58 o
   8   4   4      325.91      450.39     69.78 o
   9   4   4     3374.36     3459.00    220.04 o
  10   4   4     5872.12     5058.82    851.89 o
  11   4   4     2133.62     1996.46    181.51 o
  12   4   4       71.69       34.23     36.11 o
  -8   5   4     5049.44     5035.42    348.18 o
  -7   5   4     6715.03     6929.58    405.88 o
  -6   5   4     3596.33     3416.42    216.39 o
  -5   5   4      176.57      198.69     55.97 o
  -4   5   4     8574.28     8034.61    515.26 o
  -3   5   4     8077.62     8078.87    403.20 o
  -2   5   4     1451.47     1485.80     86.40 o
  -1   5   4      720.56      918.76     74.28 o
   0   5   4      398.32      477.35     48.45 o
   1   5   4      190.67      395.65     96.81 o
   2   5   4     2032.84     2093.41    140.08 o
   3   5   4     6411.17     5856.63    219.29 o
   4   5   4     5899.37     7114.51    457.27 o
   5   5   4       92.66      177.34     37.91 o
   6   5   4       18.17       50.43     34.80 o
   7   5   4      400.89      479.41     61.70 o
   8   5   4       89.66       82.25     37.76 o
   9   5   4        0.12       -5.75     26.64 o
  10   5   4      153.50      163.35     71.54 o
  11   5   4      465.91      342.99     63.97 o
  -8   6   4       12.43        9.60     34.32 o
  -7   6   4       31.93       58.27     43.92 o
  -6   6   4      136.44      123.99     54.01 o
  -5   6   4      267.43      232.29     73.02 o
  -4   6   4      299.99      288.22     54.01 o
  -3   6   4      536.58      576.62     55.01 o
  -2   6   4      245.96      303.36     38.55 o
  -1   6   4     1089.86     1188.93    168.52 o
   0   6   4      396.12      418.38     67.40 o
   1   6   4       61.91       81.63     26.61 o
   2   6   4      605.35      620.26     53.98 o
   3   6   4     2952.37     3478.02    153.81 o
   4   6   4     1000.23      974.37     85.93 o
   5   6   4     1298.13     1289.48    119.48 o
   6   6   4     1701.78     1713.13    165.66 o
   7   6   4      375.30      436.70     67.16 o
   8   6   4     1379.95     1454.61    119.83 o
   9   6   4     2463.37     2554.68    170.15 o
  10   6   4     3960.74     3620.19    295.30 o
  11   6   4      994.16     1023.14    109.61 o
  -7   7   4      722.61      809.33    123.89 o
  -6   7   4       33.35       47.75     46.20 o
  -5   7   4       53.04       50.36     44.92 o
  -4   7   4       29.39       55.53     36.30 o
  -3   7   4      615.13      807.31    106.39 o
  -2   7   4      823.24      836.99    106.63 o
  -1   7   4     2735.70     2776.14    196.86 o
   0   7   4     6173.77     5857.82    331.60 o
   1   7   4      971.98      896.11     97.95 o
   2   7   4      955.48     1173.66    110.45 o
   3   7   4    18698.15    18343.31    825.93 o
   4   7   4     6894.05     6307.21    596.64 o
   5   7   4       11.28       19.67     39.98 o
   6   7   4      167.58      138.81     34.92 o
   7   7   4      814.12      670.97    148.05 o
   8   7   4      254.43      212.74     64.94 o
   9   7   4      211.20      135.50     50.83 o
  10   7   4      543.26      571.43    222.35 o
  11   7   4      724.80      808.69    149.56 o
  -7   8   4     1549.46     1670.23    162.42 o
  -6   8   4     1306.03     1351.73    124.72 o
  -5   8   4        4.16       38.22     46.57 o
  -4   8   4     2729.53     2620.28    169.13 o
  -3   8   4     3065.11     2978.45    177.12 o
  -2   8   4      544.53      549.92     98.94 o
  -1   8   4      928.70     1008.69    123.53 o
   0   8   4      215.28      308.24     74.22 o
   1   8   4      194.98      217.71     97.61 o
   2   8   4     1701.36     1713.41    183.50 o
   3   8   4     1431.37     1506.62     93.63 o
   4   8   4      101.72      118.87     40.83 o
   5   8   4       83.93       86.48     39.44 o
   6   8   4     1263.90     1523.79    155.02 o
   7   8   4     2999.59     3315.96    194.21 o
   8   8   4       10.93       21.81     33.53 o
   9   8   4     3674.05     3197.85    347.05 o
  10   8   4     6011.74     5359.82    471.05 o
  -6   9   4      150.38      129.29     75.01 o
  -5   9   4      753.47      806.80    130.79 o
  -4   9   4     1495.77     1540.27    168.52 o
  -3   9   4       83.68      118.21     53.62 o
  -2   9   4      229.00      237.46     74.77 o
  -1   9   4     2313.20     2147.90    193.98 o
   0   9   4     3974.23     3754.87    287.88 o
   1   9   4      729.62      781.84    172.55 o
   2   9   4     2868.70     3055.43    224.90 o
   3   9   4    14974.88    17481.61   2449.95 o
   4   9   4    10523.35     9561.07   1225.07 o
   5   9   4       36.82       66.82     45.01 o
   6   9   4     3456.98     3690.26    451.35 o
   7   9   4     4212.05     4504.17    393.35 o
   8   9   4      743.16      914.38    125.03 o
   9   9   4       31.51       22.48     41.32 o
  10   9   4       48.23       20.50     42.11 o
  -5  10   4        5.75       37.29     57.93 o
  -4  10   4     2147.58     1987.56    218.92 o
  -3  10   4     4704.99     4734.93    372.86 o
  -2  10   4      876.76      803.64    130.12 o
  -1  10   4      545.05      393.95     91.43 o
   0  10   4     2674.37     2665.44    238.17 o
   1  10   4      414.59      425.62    112.39 o
   2  10   4      939.16      980.08    139.28 o
   3  10   4     2182.31     1887.65    163.94 o
   4  10   4      610.52      818.81    125.32 o
   5  10   4       88.42       68.27     56.67 o
   6  10   4      124.26       55.48     38.40 o
   7  10   4      418.56      122.06     99.00 o
   8  10   4      362.61      143.47     87.42 o
   9  10   4     1344.54      779.87    283.13 o
  -4  11   4     3391.26     3210.08    311.78 o
  -3  11   4     2420.71     2457.36    247.13 o
  -2  11   4      302.14      230.03     83.45 o
  -1  11   4        2.81       22.22     43.75 o
   0  11   4       76.37      153.22     70.21 o
   1  11   4      389.91      300.27     86.62 o
   2  11   4     1065.65     1219.53    155.06 o
   3  11   4     1346.39     1190.02    130.90 o
   4  11   4      367.50      291.19     82.30 o
   5  11   4        3.24       -4.44     39.50 o
   6  11   4        0.61       30.99     64.43 o
   7  11   4        0.52       -7.97     48.83 o
   8  11   4       14.21       15.87     38.93 o
  -2  12   4       37.10        4.50     34.45 o
  -1  12   4        6.64        3.21     43.88 o
   0  12   4        8.52        9.88     55.05 o
   1  12   4      252.81      208.62     76.93 o
   2  12   4       30.75        3.01     36.69 o
   3  12   4     1879.41     1778.85    178.74 o
   4  12   4     4519.32     4324.81    337.27 o
   5  12   4      864.80      810.76    218.49 o
   6  12   4      993.76     1095.23    139.56 o
   1  13   4     1221.28     1198.06    279.35 o
   2  13   4      807.39      719.44    174.79 o
   3  13   4     7122.31     7370.17    567.41 o
  -3 -11   5       66.75       22.80     67.26 o
  -2 -11   5      325.57      227.25     88.19 o
  -1 -11   5      463.84      358.63    118.96 o
   0 -11   5       17.89       -1.33     32.74 o
   1 -11   5      294.00      150.47    138.40 o
   2 -11   5       89.91       38.49     74.42 o
   3 -11   5        9.11      -50.56    111.65 o
   4 -11   5       11.40      -12.88     91.61 o
  -5 -10   5      164.73       50.49    342.32 o
  -4 -10   5       19.24       71.05    135.38 o
  -3 -10   5        7.53        3.39     50.11 o
  -2 -10   5      251.83      263.03     88.50 o
  -1 -10   5     2978.80     1888.62    766.24 o
   0 -10   5     1679.81     1814.77    547.21 o
   1 -10   5      525.42      289.13    248.53 o
   2 -10   5       27.32       22.24    103.76 o
   3 -10   5        6.20        1.61     84.76 o
   4 -10   5      168.50      158.67     97.71 o
   5 -10   5     1260.32     1430.04    255.06 o
   6 -10   5     2575.66     2905.43    372.75 o
  -6  -9   5     1352.91     1115.40   1095.78 o
  -5  -9   5       16.90       34.87    195.04 o
  -4  -9   5      110.51      -14.53     51.93 o
  -3  -9   5        1.65       34.69     44.88 o
  -2  -9   5       28.49       35.29     57.99 o
   0  -9   5     3151.63     3283.34    638.28 o
   1  -9   5      299.61      115.82    105.39 o
   2  -9   5     1421.38     1856.60    441.43 o
   3  -9   5     5101.22     6737.37    835.17 o
   4  -9   5      639.58      592.89    247.54 o
   5  -9   5     1661.30     2095.25    438.62 o
   6  -9   5     6537.53     7120.34    681.60 o
   7  -9   5     1796.55     2065.78    292.70 o
  -7  -8   5      267.45       27.15    104.24 o
  -6  -8   5        0.50       17.17     26.41 o
  -5  -8   5      880.66      956.68    532.64 o
  -4  -8   5     3852.16     4439.64    401.31 o
  -3  -8   5      432.48      435.92     94.67 o
  -2  -8   5     2998.63     1904.65    957.31 o
  -1  -8   5    14646.46    15231.67   1494.46 o
   0  -8   5    15760.36    15085.20   1530.45 o
   1  -8   5      112.53      245.47    240.61 o
   2  -8   5     7398.19     7678.98    822.05 o
   3  -8   5    10307.30    10540.80    882.66 o
   4  -8   5     5409.74     5203.70    659.36 o
   5  -8   5      111.34      158.80    129.36 o
   6  -8   5      175.62      214.89     96.00 o
   7  -8   5      104.03      150.51     84.13 o
   8  -8   5        0.35      -44.06     66.40 o
  -8  -7   5     4399.79     4371.80    586.57 o
  -7  -7   5    11493.92    11361.56    969.98 o
  -6  -7   5     3889.65     3715.22    207.25 o
  -5  -7   5     1081.99      637.79    402.43 o
  -4  -7   5     8192.74    10131.03   1156.35 o
  -3  -7   5     2909.72     3530.28    244.62 o
  -2  -7   5        4.36       18.25    105.47 o
  -1  -7   5      932.55      910.53    222.55 o
   0  -7   5       36.62       80.10    155.99 o
   1  -7   5     1911.06     2029.13    379.12 o
   2  -7   5      676.44      864.51    332.24 o
   3  -7   5      820.68     1083.42    270.62 o
   4  -7   5       68.27       70.42     99.08 o
   5  -7   5     1522.42     2098.23    368.91 o
   6  -7   5      130.90      175.31     85.82 o
   7  -7   5      611.48      622.69    229.15 o
   8  -7   5      290.47      256.79    161.34 o
   9  -7   5        1.15       65.07     97.69 o
  -8  -6   5     3360.25     3409.92    471.71 o
  -7  -6   5     2368.44     2224.01    348.34 o
  -6  -6   5       38.39       25.54     15.90 o
  -5  -6   5      653.12      459.20    103.69 o
  -4  -6   5      325.84      399.54    103.83 o
  -3  -6   5     1627.68      790.87    490.79 o
  -2  -6   5      102.61       68.22    112.25 o
  -1  -6   5      381.60      462.23    168.57 o
   0  -6   5        0.04       57.88    126.54 o
   1  -6   5      185.23      157.20    133.73 o
   2  -6   5      795.67      866.87    260.19 o
   3  -6   5      138.93      120.85    107.33 o
   4  -6   5        2.08       50.93     82.95 o
   5  -6   5     1760.58     1970.46    362.76 o
   6  -6   5     7325.06     8214.44    660.81 o
   7  -6   5     7435.58     7860.94    802.68 o
   8  -6   5       79.18       86.99    113.32 o
   9  -6   5     6331.02     6364.47    681.19 o
  10  -6   5     9521.55    10002.71    902.09 o
  -8  -5   5      330.36      258.95    135.01 o
  -7  -5   5      644.34      715.40    195.05 o
  -6  -5   5     1113.06     1107.87    273.67 o
  -5  -5   5       81.83       62.62     22.04 o
  -4  -5   5      170.62      183.56     63.27 o
  -3  -5   5       24.77       20.21     18.61 o
  -2  -5   5     2639.77     2708.49    401.77 o
  -1  -5   5    17673.26    16625.06   1339.10 o
   0  -5   5    30381.75    29291.37   2509.95 o
   1  -5   5     1914.01     1882.00    264.38 o
   2  -5   5     4525.92     4807.80    681.51 o
   3  -5   5    18361.57    18535.15   1665.79 o
   4  -5   5     9895.71     9636.81    689.04 o
   5  -5   5       12.36       62.51     81.86 o
   6  -5   5    10615.86    11178.05   1026.75 o
   7  -5   5     5778.91     5940.92   1025.87 o
   8  -5   5      107.16      174.63    114.90 o
   9  -5   5     6612.13     6837.88    632.04 o
  10  -5   5     3895.90     3803.77    340.22 o
  -9  -4   5       44.71       24.39     83.85 o
  -8  -4   5     1176.88     1023.97    162.42 o
  -7  -4   5     3488.59     3302.54    465.08 o
  -6  -4   5     4001.16     3602.15    261.11 o
  -5  -4   5     1513.54      789.08    564.42 o
  -4  -4   5     4761.61     1444.97   2034.94 o
  -3  -4   5    10824.51    10877.94   1240.52 o
  -2  -4   5        1.05       31.77     44.40 o
  -1  -4   5    23983.44    24474.19   2095.77 o
   0  -4   5    28511.17    28220.32   2438.10 o
   1  -4   5     2946.62     3265.42    471.27 o
   2  -4   5    16705.92    16544.44   1255.16 o
   3  -4   5    48460.14    49481.75   4547.93 o
   4  -4   5    16182.32    17298.39   1363.45 o
   5  -4   5      394.41      461.95     90.88 o
   6  -4   5     3807.86     4087.06    414.39 o
   7  -4   5     3794.62     4100.37    444.12 o
   8  -4   5      280.38      294.48     89.64 o
   9  -4   5       85.88       87.80     83.54 o
  10  -4   5     1152.36     1017.37    203.04 o
  11  -4   5      152.05      122.29    101.90 o
  -9  -3   5       19.47       38.32    166.17 o
  -8  -3   5     9134.67     9243.19    884.94 o
  -7  -3   5    15556.55    15123.29   1329.85 o
  -6  -3   5     6996.99     6796.81    517.46 o
  -5  -3   5      377.89      539.84    140.20 o
  -4  -3   5    26214.87    17876.44  11807.83 o
  -3  -3   5    25041.66    26588.49   3443.53 o
  -2  -3   5     1823.99     2169.23    308.36 o
  -1  -3   5      794.98      822.68    162.96 o
   0  -3   5     3213.46     3529.17    277.62 o
   1  -3   5      258.84      226.81     92.57 o
   2  -3   5      780.00      920.70    197.21 o
   3  -3   5      517.09      585.88    118.97 o
   4  -3   5     2004.69     2283.14    257.42 o
   5  -3   5      876.29      867.38    162.40 o
   6  -3   5     1229.43     1497.34    185.23 o
   7  -3   5       16.09       69.78     72.32 o
   8  -3   5      301.99      190.62     88.37 o
   9  -3   5      140.06       89.31     55.81 o
  10  -3   5      613.16      709.80    114.23 o
  11  -3   5     1318.37     1409.00    234.04 o
  -9  -2   5     1039.31     1074.72    187.59 o
  -7  -2   5     3835.07     4319.58    603.28 o
  -6  -2   5     1735.90     1874.31    338.51 o
  -5  -2   5     2602.29     2842.10    289.75 o
  -4  -2   5     4688.60     5565.89    452.21 o
  -3  -2   5      883.29      842.09    217.74 o
  -2  -2   5      163.94      141.29    121.49 o
  -1  -2   5     1046.18     1306.44    190.14 o
   0  -2   5     2655.74     3175.24    290.93 o
   1  -2   5       38.54       61.65     51.93 o
   2  -2   5       71.67       80.53     85.84 o
   3  -2   5      260.38      251.48     94.85 o
   4  -2   5     3420.22     4295.68    451.82 o
   5  -2   5       58.82      151.72     43.90 o
   6  -2   5     2371.08     2441.41    232.11 o
   7  -2   5      108.62      156.27     74.12 o
   8  -2   5      129.13      139.45     74.65 o
   9  -2   5     5197.31     5140.15    418.59 o
  10  -2   5     8472.40     8496.24    719.51 o
  11  -2   5     2918.17     2722.41    306.41 o
  -9  -1   5      515.65      594.93    144.55 o
  -8  -1   5      182.44      313.99    181.24 o
  -6  -1   5      506.91      504.67    193.41 o
  -5  -1   5        3.54       12.89     69.55 o
  -4  -1   5      606.69      509.39    148.19 o
  -3  -1   5     1354.19     1353.91     52.85 o
  -2  -1   5     4667.52     5072.14    517.75 o
  -1  -1   5      325.86      237.17    113.50 o
   0  -1   5     3213.80     2926.97    250.79 o
   1  -1   5     8675.23     8856.99    564.34 o
   2  -1   5     2880.64     2463.64    241.03 o
   3  -1   5   108575.52   106222.17  11276.61 o
   4  -1   5    68232.18    69111.02   6179.06 o
   5  -1   5      962.48     1162.27    119.72 o
   6  -1   5     8525.06     8797.30    509.55 o
   7  -1   5     8853.38     8618.42    459.73 o
   8  -1   5        7.43       23.48     47.12 o
   9  -1   5     2732.77     2956.84    427.85 o
  10  -1   5      848.26      984.04    161.96 o
  11  -1   5       18.29       34.30     61.24 o
  12  -1   5      572.16      655.13    157.34 o
  -9   0   5        2.39       37.05    112.41 o
  -8   0   5     2059.19     2326.14    269.68 o
  -7   0   5     4500.63     5317.48    726.95 o
  -6   0   5     4162.68     4672.43    616.90 o
  -5   0   5      187.72      204.67     72.64 o
  -4   0   5    19199.64    22366.79   2208.64 o
  -3   0   5    18717.13    17294.71   1847.71 o
  -2   0   5     7938.50     9726.15    460.54 o
   0   0   5     3033.94     2544.60    248.25 o
   1   0   5     3939.98     3993.02    237.97 o
   2   0   5     2565.81     2478.06    190.79 o
   3   0   5    16019.09    15597.04   1371.27 o
   4   0   5    10633.08    10795.24    574.79 o
   5   0   5      108.95      120.35     37.30 o
   6   0   5     8098.93     7328.72    382.66 o
   7   0   5      313.83      419.41     77.85 o
   8   0   5      121.98      141.29     98.97 o
   9   0   5     2345.11     2281.38    212.67 o
  10   0   5     1608.33     1718.04    196.39 o
  11   0   5      150.16      139.74     50.39 o
  12   0   5      323.20      266.50    106.28 o
  -9   1   5     1420.77     1618.62    434.75 o
  -8   1   5      620.95      703.53    145.10 o
  -7   1   5    13290.71    14780.56   1663.83 o
  -6   1   5     6569.86     7537.56    890.39 o
  -5   1   5     4311.48     5170.20    600.92 o
  -4   1   5    21249.13    23243.75   2267.12 o
  -3   1   5    21276.79    22997.31   1827.64 o
  -2   1   5     6871.29     6907.45    589.48 o
  -1   1   5     1380.74     1477.60     69.64 o
   0   1   5     2000.42     2262.54    172.25 o
   1   1   5        5.50       13.70     25.91 o
   2   1   5       81.98       67.40     27.79 o
   3   1   5     6598.04     6144.80    277.02 o
   4   1   5     6096.31     6331.64    345.86 o
   5   1   5     3261.79     2839.55    179.24 o
   6   1   5      730.09      795.90     73.55 o
   7   1   5     7049.40     6641.45    494.77 o
   8   1   5     1034.72     1047.60    120.27 o
   9   1   5       29.80       39.44     44.20 o
  10   1   5      366.92      518.73    102.62 o
  11   1   5      222.33      236.33     85.47 o
  12   1   5       66.71       87.73     50.54 o
  -9   2   5     4535.54     5166.57    856.43 o
  -8   2   5       79.37        3.51     77.09 o
  -7   2   5      461.34      198.04    252.06 o
  -6   2   5      124.37      145.11     25.14 o
  -5   2   5      133.40      110.16     26.36 o
  -4   2   5      266.43      233.59     40.76 o
  -3   2   5      781.10      770.61     55.08 o
  -2   2   5     3041.11     3032.34    109.77 o
  -1   2   5      852.16      976.58     53.02 o
   0   2   5     1614.20     1611.86     78.11 o
   1   2   5        1.46      192.13    117.50 o
   2   2   5       39.35       52.10      9.93 o
   3   2   5      642.19      503.76     88.08 o
   4   2   5      100.43       96.88     20.31 o
   5   2   5     1253.54     1197.88     66.82 o
   6   2   5     1388.85     1392.68     85.88 o
   7   2   5      467.93      512.69    121.95 o
   8   2   5      339.53      409.81     70.53 o
   9   2   5     1528.90     1609.64    118.71 o
  10   2   5     1437.92     1500.44    127.61 o
  11   2   5      123.24       63.22     31.93 o
  12   2   5     1142.68     1418.40    288.05 o
  -9   3   5        2.08       43.00     62.71 o
  -8   3   5      465.44      424.71     91.27 o
  -7   3   5       65.08       64.97     31.37 o
  -6   3   5       89.92       68.89     24.65 o
  -5   3   5      132.70      140.19     33.04 o
  -4   3   5     4291.25     4299.26    226.98 o
  -3   3   5     2685.36     2295.23    123.28 o
  -2   3   5      903.35      880.64     51.98 o
  -1   3   5        7.43       44.81     18.91 o
   0   3   5      151.11      229.53     25.49 o
   1   3   5     2642.41     2684.59    141.80 o
   2   3   5     3189.75     3640.52    172.78 o
   3   3   5     4327.04     4157.59    236.08 o
   4   3   5     5231.96     5067.04    162.04 o
   5   3   5      999.80      905.47     56.70 o
   6   3   5     4786.86     4596.08    256.68 o
   7   3   5    10676.55    10501.87    553.58 o
   8   3   5     3095.28     3231.14    236.71 o
   9   3   5       30.58       73.92     42.79 o
  10   3   5      160.01      146.01     67.56 o
  11   3   5     1668.33     1635.37    150.17 o
  12   3   5      146.01      132.89     54.05 o
  -8   4   5      484.31      451.35     64.75 o
  -7   4   5      674.65      673.39     61.43 o
  -6   4   5       65.82       95.57     51.04 o
  -5   4   5       45.52       18.95     26.29 o
  -4   4   5     2462.24     2312.97    170.15 o
  -3   4   5    11889.65    11903.25    560.72 o
  -2   4   5     8214.87     7624.66    324.26 o
  -1   4   5     1053.11     1168.99     66.14 o
   0   4   5     8155.54     8802.80    280.81 o
   1   4   5     3955.81     3691.57    161.81 o
   2   4   5        5.42       19.91     10.07 o
   3   4   5     1249.01     1437.27     89.96 o
   4   4   5     8914.23     8447.17    750.87 o
   5   4   5       45.64       67.59     22.92 o
   6   4   5        2.89       51.02     43.10 o
   7   4   5     1467.13     1343.19    207.93 o
   8   4   5      537.87      527.93    148.10 o
   9   4   5      448.83      454.48     70.94 o
  10   4   5     6581.30     6807.02    416.95 o
  11   4   5     2258.79     2289.02    191.76 o
  12   4   5      424.39      333.71     74.25 o
  -8   5   5       28.47       36.90     30.55 o
  -7   5   5      347.03      458.95    102.57 o
  -6   5   5     2540.54     2755.67    291.94 o
  -5   5   5      197.09      169.41     79.80 o
  -4   5   5     3543.43     3818.81    315.96 o
  -3   5   5     3447.60     3572.97    168.72 o
  -2   5   5        0.66       53.29     42.72 o
  -1   5   5     1704.31     1545.33    144.90 o
   0   5   5       65.32       67.03     24.21 o
   1   5   5      871.26      946.16     49.93 o
   2   5   5      464.10      533.01     43.31 o
   3   5   5    21700.10    21345.77    900.84 o
   4   5   5    17110.19    17099.31    631.72 o
   5   5   5     1175.72     1205.05     83.19 o
   6   5   5     5359.27     4640.67    335.16 o
   7   5   5    16677.96    16437.29    744.69 o
   8   5   5     5542.08     5462.63    266.15 o
   9   5   5       10.06       54.53     37.95 o
  10   5   5     2642.60     2595.38    170.47 o
  11   5   5     1285.02     1212.46    115.80 o
  12   5   5      103.41       67.22     52.36 o
  -8   6   5       10.94       12.06     30.23 o
  -7   6   5       45.54      170.89    137.29 o
  -6   6   5       18.47       49.92     41.37 o
  -5   6   5       37.62       51.97     33.83 o
  -4   6   5     4816.44     4858.21    284.98 o
  -3   6   5    14283.75    13837.17    727.35 o
  -2   6   5     8534.18     8064.96    494.75 o
  -1   6   5      385.52      348.71     58.00 o
   0   6   5    22784.20    23480.88   1514.81 o
   1   6   5    19690.66    19366.07    878.27 o
   2   6   5        6.82       36.90     28.15 o
   3   6   5     4012.85     4159.12    149.11 o
   4   6   5      298.63      260.56     46.94 o
   5   6   5      102.59       98.16     27.65 o
   6   6   5      367.90      413.46     56.56 o
   7   6   5      660.46      598.85    124.22 o
   8   6   5      870.42      821.49    129.37 o
   9   6   5       11.69       48.56     38.73 o
  10   6   5      141.90      125.22     60.27 o
  11   6   5      750.97      678.08    133.09 o
  -7   7   5     1439.03     1374.18    134.57 o
  -6   7   5     2780.23     2612.26    188.00 o
  -5   7   5      935.15      977.30     93.04 o
  -4   7   5     1893.87     2056.60    165.58 o
  -3   7   5     2464.30     2371.74    152.87 o
  -2   7   5      348.38      320.04     68.38 o
  -1   7   5      575.02      648.51     80.36 o
   0   7   5     3918.53     3964.76    199.64 o
   1   7   5     3128.53     2769.28    222.09 o
   2   7   5     1133.56     1061.59     73.36 o
   3   7   5       20.14       14.23     25.02 o
   4   7   5        0.42       35.17     32.66 o
   5   7   5       28.21       36.13     46.29 o
   6   7   5     2778.77     2983.26    169.24 o
   7   7   5      425.64      475.97     67.12 o
   8   7   5       43.65       26.05     35.21 o
   9   7   5       87.46       74.91     47.11 o
  10   7   5      181.10      172.25     54.80 o
  11   7   5      482.88      531.73     89.06 o
  -6   8   5     1571.56     1484.59    142.11 o
  -5   8   5      494.82      578.01     99.05 o
  -4   8   5      122.91      133.15     34.84 o
  -3   8   5      904.28      951.67    112.04 o
  -2   8   5      884.34      811.18    101.17 o
  -1   8   5        0.85       54.60     47.72 o
   0   8   5      102.43      177.11     57.45 o
   1   8   5      298.06      323.76     67.02 o
   2   8   5      492.55      484.41     53.71 o
   3   8   5      643.52      705.15     70.92 o
   4   8   5     1171.38     1143.31     88.27 o
   5   8   5     1406.30     1363.97    187.23 o
   6   8   5      307.58      194.59     78.64 o
   7   8   5     5423.88     5862.64    283.99 o
   8   8   5     3783.05     4106.95    291.81 o
   9   8   5      319.58      311.97     68.06 o
  10   8   5     3339.36     3404.56    325.15 o
  -5   9   5        0.94       53.64     50.29 o
  -4   9   5      110.64      150.14     65.06 o
  -3   9   5      250.99      300.35     79.13 o
  -2   9   5      891.97      959.45    116.51 o
  -1   9   5      250.33      214.14     77.06 o
   0   9   5     2275.47     2357.99    191.37 o
   1   9   5     2621.85     2605.56    199.01 o
   2   9   5      596.10      670.71     95.99 o
   3   9   5     2452.29     2372.45    194.42 o
   4   9   5    11376.08    12452.32    608.69 o
   5   9   5     3017.41     3020.96    240.18 o
   6   9   5     2100.67     2272.67    194.88 o
   7   9   5     9884.07    10601.28    532.99 o
   8   9   5     8050.62     7608.69    482.71 o
   9   9   5      391.66      311.92     85.63 o
  10   9   5     2999.89     2826.97    333.71 o
  -4  10   5     1661.37     1740.59    173.79 o
  -3  10   5     7522.25     7637.25    532.85 o
  -2  10   5     5170.77     4914.25    349.09 o
  -1  10   5      106.53       62.46     63.44 o
   0  10   5     8735.62     8292.03    532.96 o
   1  10   5    17616.31    18244.10   1167.26 o
   2  10   5     6350.73     6164.33    422.81 o
   3  10   5     2598.21     2438.48    186.16 o
   4  10   5     8103.41     7866.36    501.00 o
   5  10   5     1790.81     1831.18    137.02 o
   6  10   5       32.28       11.67     36.11 o
   7  10   5      584.67      373.28    131.37 o
   8  10   5      212.58      164.31     42.32 o
   9  10   5       56.16       43.87     43.84 o
  -3  11   5     3114.82     2999.46    293.53 o
  -2  11   5     2254.44     1988.50    251.09 o
  -1  11   5       10.34      -10.14     44.80 o
   0  11   5     1650.80     1800.04    187.92 o
   1  11   5     1687.64     1664.26    177.83 o
   2  11   5      175.31      158.97     63.08 o
   3  11   5       17.51       14.67     34.46 o
   4  11   5      259.32      293.56     81.86 o
   5  11   5      616.97      582.54    108.41 o
   6  11   5      136.93      148.77     82.11 o
   7  11   5      154.43       72.28     59.24 o
   8  11   5       50.84        7.11     25.47 o
  -1  12   5      140.00       85.59     67.57 o
   0  12   5       56.69       88.31     50.25 o
   1  12   5       38.76       54.36     54.44 o
   2  12   5        1.68       55.07     50.83 o
   3  12   5      108.68       88.40     52.80 o
   4  12   5     1262.54     1090.85    110.70 o
   5  12   5      658.99      437.94    164.73 o
   6  12   5      126.26       80.36     67.79 o
  -2 -11   6      925.48     1015.00    346.32 o
  -1 -11   6     1908.51     2027.49    310.32 o
   0 -11   6     4031.83     2955.31   1607.95 o
   1 -11   6      483.60     1152.41    637.06 o
   2 -11   6      209.26      122.21    153.60 o
   3 -11   6      640.17      501.88    267.20 o
  -4 -10   6     1540.94      660.33    228.45 o
  -3 -10   6      382.90      490.16    119.42 o
  -2 -10   6       23.39       33.78     60.43 o
  -1 -10   6      154.66       50.43     49.58 o
   0 -10   6       42.27       68.20    121.54 o
   1 -10   6       46.53       34.71    133.51 o
   2 -10   6       50.76      103.57    157.13 o
   3 -10   6       19.37       99.85    132.23 o
   4 -10   6       41.31       88.71    132.11 o
   5 -10   6        2.09      108.10    151.68 o
  -5  -9   6      156.09       32.68     49.58 o
  -4  -9   6       15.04       55.20     60.50 o
  -3  -9   6      410.27      294.56    115.73 o
  -2  -9   6      264.33      147.70     54.56 o
  -1  -9   6       51.78      -53.30    167.33 o
   0  -9   6     1021.37      664.29    369.83 o
   1  -9   6      924.41     1283.06    321.47 o
   2  -9   6      493.41      388.18    185.93 o
   3  -9   6     8109.27     8366.64    705.27 o
   4  -9   6     7063.26     7324.80    818.38 o
   5  -9   6      566.96      609.67    252.03 o
   6  -9   6     3568.75     3784.89    646.98 o
   7  -9   6     6388.00     7679.42    947.38 o
  -6  -8   6      994.86      443.29    746.75 o
  -5  -8   6       14.60       -4.56     27.51 o
  -4  -8   6     3701.30     4640.13    405.50 o
  -3  -8   6     5632.82     7013.88    646.48 o
  -2  -8   6     3012.37     2002.48   1170.01 o
  -1  -8   6     2627.01     2769.10    636.96 o
   0  -8   6    10016.12    10258.26   1413.43 o
   1  -8   6     5006.09     5094.40    558.31 o
   2  -8   6     1079.98     1896.86    613.45 o
   3  -8   6    16494.62    16517.34   1739.84 o
   4  -8   6     8999.82     9069.63    764.04 o
   5  -8   6       23.92       71.94    116.82 o
   6  -8   6     5342.28     5664.64    690.40 o
   7  -8   6     4613.10     5179.51    738.72 o
   8  -8   6     1285.95     1571.58    390.06 o
  -7  -7   6     4325.06     4158.80    565.90 o
  -6  -7   6     5384.74     1379.62   2161.06 o
  -5  -7   6       47.39      223.55    297.46 o
  -4  -7   6     5419.92     6868.46    609.67 o
  -3  -7   6    13928.34    12041.07    816.49 o
  -2  -7   6     5766.29     6564.73    801.68 o
  -1  -7   6     2079.08     2027.58    437.51 o
   0  -7   6    10606.74    11001.81   1163.90 o
   1  -7   6     9000.33     9357.38   1083.74 o
   2  -7   6       15.95       74.93    130.19 o
   3  -7   6     1435.13     1461.19    353.89 o
   4  -7   6      164.30      107.95    122.73 o
   5  -7   6      431.79      545.22    124.09 o
   6  -7   6      214.02      317.87    176.80 o
   7  -7   6       37.21       63.70    100.99 o
   8  -7   6        2.84        8.64     72.53 o
   9  -7   6       10.77       26.54     96.18 o
  -7  -6   6     3361.81     2757.70    388.57 o
  -6  -6   6     2885.71     1005.24   1085.80 o
  -5  -6   6        1.94       51.39    175.97 o
  -3  -6   6     1105.22      159.31    601.74 o
  -2  -6   6     1378.37     1664.34    363.00 o
  -1  -6   6     3205.33     3248.84    352.75 o
   0  -6   6     2823.26     3491.52    626.15 o
   1  -6   6       41.54       54.99     93.96 o
   2  -6   6       50.92       97.70    163.85 o
   3  -6   6      430.51      440.10    115.70 o
   4  -6   6     5941.95     5694.28    686.59 o
   5  -6   6        2.94        8.92     45.31 o
   6  -6   6     1784.65     1627.74    330.39 o
   7  -6   6       25.21      110.25    101.17 o
   8  -6   6      297.72      328.65    161.56 o
   9  -6   6      399.03      661.84    168.16 o
  -8  -5   6      610.13      348.04    142.86 o
  -7  -5   6      980.18     1004.57    236.28 o
  -6  -5   6     1083.62     1082.47    327.97 o
  -5  -5   6      719.43      292.66    169.43 o
  -4  -5   6        2.44       -6.73     28.54 o
  -3  -5   6      348.87      313.08    395.71 o
  -2  -5   6        1.07       15.84     47.69 o
  -1  -5   6     1746.07     2027.15    362.65 o
   0  -5   6     3486.42     3560.81    511.80 o
   1  -5   6      660.53      693.61    190.23 o
   2  -5   6     2056.09     2451.63    447.28 o
   3  -5   6     6023.39     6076.32    651.36 o
   4  -5   6     2038.83     2862.45    395.73 o
   5  -5   6     1469.27     1611.63    467.62 o
   6  -5   6     4116.17     4565.88    536.37 o
   7  -5   6     9142.17     9642.62    708.91 o
   8  -5   6     4671.26     4962.45    555.73 o
   9  -5   6        1.29      -49.74     82.03 o
  10  -5   6     1913.00     1985.98    276.74 o
  -8  -4   6     1433.96     1496.07    177.60 o
  -7  -4   6      834.98      931.34    147.37 o
  -6  -4   6      391.69      357.13     86.55 o
  -5  -4   6       10.20       18.44     35.46 o
  -4  -4   6       43.81       86.56     32.05 o
  -3  -4   6     2740.59     2949.39    804.13 o
  -2  -4   6    12348.46    12085.05   2147.26 o
  -1  -4   6      326.81      501.67    134.02 o
   0  -4   6    20330.63    20310.63   1821.23 o
   1  -4   6    18659.50    19877.55   1880.27 o
   2  -4   6      110.25      100.68    138.65 o
   3  -4   6    10134.17    10786.40   1063.09 o
   4  -4   6    11461.95    12991.46    962.48 o
   5  -4   6      177.70      216.93    119.96 o
   6  -4   6     5350.76     5792.87    600.74 o
   7  -4   6     4367.32     4641.73    504.30 o
   8  -4   6      890.09     1054.58    163.61 o
   9  -4   6       40.27       58.28     76.78 o
  10  -4   6        5.99       49.54     76.56 o
  11  -4   6      150.41      189.09    118.89 o
  -8  -3   6       13.27      -17.38     58.57 o
  -7  -3   6     1822.54     2094.13    318.92 o
  -6  -3   6     6522.95     5205.08    521.50 o
  -5  -3   6      435.15      352.83    127.50 o
  -4  -3   6     4370.54     2320.87   1871.22 o
  -3  -3   6    12538.58    13691.50   1458.62 o
  -2  -3   6     5093.69     4739.44    888.40 o
  -1  -3   6     2417.07     2475.02    280.98 o
   0  -3   6     9308.38     9289.04    633.38 o
   1  -3   6     6883.81     6037.98    574.44 o
   2  -3   6     1666.92     1621.21    281.74 o
   3  -3   6     1409.84     1672.50    280.51 o
   4  -3   6     2826.10     3138.26    718.96 o
   5  -3   6      200.04      220.27    100.10 o
   6  -3   6     4909.80     5033.11    471.02 o
   7  -3   6     7111.92     7561.07    534.51 o
   8  -3   6     2651.83     2722.20    285.42 o
   9  -3   6       41.88       50.11     64.51 o
  10  -3   6      171.26      197.62    103.01 o
  11  -3   6       48.81       44.91     74.56 o
  -9  -2   6     4789.77     4847.85    651.95 o
  -8  -2   6      112.67      106.91     78.11 o
  -7  -2   6     2149.52     2132.94    474.25 o
  -6  -2   6     4673.88     4250.21    448.83 o
  -5  -2   6      712.18     1029.37    188.90 o
  -4  -2   6       56.55      122.39     62.92 o
  -3  -2   6      205.70      102.09    171.70 o
  -2  -2   6     3966.35     4845.68    769.45 o
  -1  -2   6      980.33      880.04    287.48 o
   0  -2   6     1978.57     2588.91    259.51 o
   1  -2   6     4676.52     4967.38    411.44 o
   2  -2   6        6.39      -11.73     62.07 o
   3  -2   6       74.01      127.16     86.04 o
   4  -2   6      232.92      193.49     79.84 o
   5  -2   6       45.10       94.80     40.29 o
   6  -2   6      644.73      693.78     81.97 o
   7  -2   6     5119.64     5030.06    393.92 o
   8  -2   6     4680.59     4778.75    854.98 o
   9  -2   6      241.72      223.38     57.17 o
  10  -2   6        1.40        2.56     41.01 o
  11  -2   6        1.20       19.12     59.60 o
  -9  -1   6       36.79       67.19    137.65 o
  -8  -1   6      612.15      608.00    137.47 o
  -6  -1   6      250.80      266.95    151.09 o
  -5  -1   6      193.36      625.44    193.04 o
  -4  -1   6      485.02      471.44    148.91 o
  -3  -1   6     3363.41     3455.01    133.12 o
  -2  -1   6       23.24       13.68     24.54 o
  -1  -1   6     2010.68     2157.79    388.26 o
   0  -1   6    10885.49    12734.46   1459.53 o
   1  -1   6     1318.57     1266.45    152.98 o
   2  -1   6      251.42      329.73    102.03 o
   3  -1   6     3171.60     3347.03    287.54 o
   4  -1   6    10057.53     9956.50    593.21 o
   5  -1   6     1401.38     1594.94    157.69 o
   6  -1   6     4502.26     4724.98    305.50 o
   7  -1   6     4187.80     4016.16    293.50 o
   8  -1   6     1391.88     1504.25    169.61 o
   9  -1   6        2.28       21.25     29.01 o
  10  -1   6      239.18      283.16     93.69 o
  11  -1   6      278.98     1611.64    718.23 o
  12  -1   6       85.15       89.09     57.57 o
  -9   0   6     1000.87     1131.02    349.58 o
  -8   0   6      306.53      393.71    117.13 o
  -7   0   6      202.59      268.77    161.81 o
  -6   0   6      381.20      682.82    215.74 o
  -5   0   6     1233.45     1531.63    179.06 o
  -4   0   6     1665.48     1866.14    175.25 o
  -3   0   6     1552.87     1703.94    105.06 o
  -2   0   6      784.94      853.70     83.63 o
  -1   0   6     2081.41     1991.22    126.22 o
   0   0   6        7.13      112.59     88.80 o
   1   0   6    10380.41    10347.30   1013.16 o
   2   0   6     1613.27     1729.33    192.98 o
   3   0   6     2203.89     2234.56    147.00 o
   4   0   6     3685.67     4210.36    255.73 o
   5   0   6      296.13      301.29     54.82 o
   6   0   6      484.19      466.71     87.53 o
   7   0   6       38.59      167.26     70.46 o
   8   0   6      514.67      637.92     99.58 o
   9   0   6      658.05      742.77    121.22 o
  10   0   6      749.92      813.04    128.44 o
  11   0   6     1189.98     1269.30    175.73 o
  12   0   6       63.63       70.71     69.86 o
  -9   1   6     1634.05     1762.63    452.19 o
  -8   1   6     1562.34     1836.90    242.08 o
  -7   1   6       25.82       37.59     99.15 o
  -6   1   6     1873.34     2498.11    410.06 o
  -5   1   6     2060.34     2576.57    247.89 o
  -3   1   6      814.37     1051.97    213.29 o
  -2   1   6        1.70       25.22     27.85 o
  -1   1   6      878.38      870.37     80.72 o
   0   1   6     3770.91     3703.86    225.90 o
   1   1   6     1970.79     2493.38    243.71 o
   2   1   6      690.24      730.77    148.37 o
   3   1   6      705.20      762.84     87.08 o
   4   1   6     7979.73     8621.22    410.50 o
   5   1   6     3260.13     3159.31    148.78 o
   6   1   6     7483.95     6881.43    447.47 o
   7   1   6    32677.82    32176.73   3119.19 o
   8   1   6    18163.55    18170.97   1114.39 o
   9   1   6      201.64      277.58     69.55 o
  10   1   6     3963.72     4087.57    299.63 o
  11   1   6     4850.82     5066.10    399.78 o
  12   1   6     2509.61     2663.99    278.20 o
  -8   2   6       43.22       75.73    131.48 o
  -7   2   6      862.78      862.43    254.97 o
  -6   2   6     2371.51     2714.76    427.85 o
  -5   2   6       33.44      113.14    110.96 o
  -4   2   6      928.23      687.55    573.50 o
  -3   2   6     6165.37     6892.51    626.53 o
  -2   2   6     6023.93     6202.44    308.22 o
  -1   2   6      156.41      117.29     35.42 o
   0   2   6    14054.10    14864.13    734.98 o
   1   2   6    27826.54    27722.00   1280.94 o
   2   2   6    10546.53     9625.73    332.39 o
   3   2   6     3041.91     2726.27    107.28 o
   4   2   6    12936.14    11967.25    802.14 o
   5   2   6     8527.66     8466.19    353.44 o
   6   2   6      837.26      855.83     70.94 o
   7   2   6     4524.28     4359.37    224.12 o
   8   2   6      767.42      971.36    100.08 o
   9   2   6      110.96      102.52     48.08 o
  10   2   6      542.03      643.95     83.59 o
  11   2   6      533.82     1847.77    685.09 o
  12   2   6     1112.16      993.16    211.38 o
  -8   3   6      998.01      675.80    637.42 o
  -7   3   6        8.91       14.12     16.85 o
  -6   3   6     3941.71     3776.47    305.95 o
  -5   3   6     7738.83     7823.89    332.56 o
  -4   3   6        6.12       12.67     21.85 o
  -3   3   6    10809.64    11620.74    519.72 o
  -2   3   6    15472.86    16094.36    620.39 o
  -1   3   6     2424.58     2601.37    101.93 o
   0   3   6    15191.51    13409.86    845.46 o
   1   3   6     8592.83     8845.11    644.62 o
   2   3   6      908.74      966.16     55.01 o
   3   3   6      175.39      184.87     75.00 o
   4   3   6     5346.51     4940.47    304.55 o
   5   3   6     4389.08     4183.78    186.22 o
   6   3   6      691.64      829.57     82.46 o
   7   3   6     2261.33     2114.72    284.12 o
   8   3   6      857.82      841.25     98.74 o
   9   3   6        9.04       16.87     19.52 o
  10   3   6       36.76      361.32    210.02 o
  11   3   6        2.20       30.23     41.96 o
  12   3   6        4.83      483.09    315.35 o
  -8   4   6       49.16       50.53     57.04 o
  -7   4   6     2039.45     1766.34    620.90 o
  -6   4   6     4163.91     3702.00    393.02 o
  -5   4   6     1127.26     1141.14     83.55 o
  -4   4   6      757.16      777.46     93.65 o
  -3   4   6      184.99      142.36     48.94 o
  -2   4   6     1329.23     1302.72     94.85 o
  -1   4   6      628.68      687.55     51.89 o
   0   4   6     3982.51     3867.24    296.08 o
   1   4   6     3410.70     3451.80    131.95 o
   2   4   6      175.26      229.08     37.58 o
   3   4   6       46.85       64.02     38.23 o
   4   4   6      200.51      290.20     60.47 o
   5   4   6      868.47      888.91     50.16 o
   6   4   6      188.95      216.07     31.47 o
   7   4   6     3636.42     3817.19    353.12 o
   8   4   6     7060.25     7218.57    402.30 o
   9   4   6     2238.40     2214.45    239.35 o
  10   4   6      401.18      424.55     77.25 o
  11   4   6     2097.48     2026.75    234.45 o
  12   4   6     3675.13     3525.55    278.77 o
  -7   5   6       60.59      113.27     42.66 o
  -6   5   6      257.49      245.20     52.36 o
  -5   5   6      782.14      759.09     97.89 o
  -4   5   6     1548.54     1501.37    135.84 o
  -3   5   6     2126.81     1980.35    139.76 o
  -2   5   6      512.05      536.07     73.49 o
  -1   5   6      542.56      646.65     60.34 o
   0   5   6      224.59      432.85     45.43 o
   1   5   6     4982.75     5137.24    158.71 o
   2   5   6     1463.38     1626.84     69.39 o
   3   5   6      899.55     1010.83    123.20 o
   4   5   6      243.33      267.86     75.63 o
   5   5   6     3790.31     3909.42    211.75 o
   6   5   6      142.68      198.74     39.01 o
   7   5   6    15478.29    15668.68    763.81 o
   8   5   6    20849.86    20340.76   1256.91 o
   9   5   6     1978.05     2092.94    145.56 o
  10   5   6     4921.13     4859.15    271.41 o
  11   5   6    13447.81    13298.85    732.66 o
  12   5   6     5438.07     4457.89    397.49 o
  -7   6   6      154.25      380.88    217.12 o
  -6   6   6       25.37       55.90     33.55 o
  -5   6   6      760.75      812.02     96.97 o
  -4   6   6       73.83       78.29     33.29 o
  -3   6   6     1665.05     1665.12    119.34 o
  -2   6   6     7476.22     7505.96    385.29 o
  -1   6   6      687.34      666.72     73.21 o
   0   6   6    11988.62    11927.69    491.49 o
   1   6   6    31123.88    30192.00   1465.75 o
   2   6   6    16536.17    14598.57   1204.13 o
   3   6   6       81.95       72.59     19.26 o
   4   6   6    15980.39    14966.50   1317.29 o
   5   6   6    25817.66    26263.68   1964.25 o
   6   6   6     1136.96     1326.28     95.55 o
   7   6   6     2036.85     2182.79    146.02 o
   8   6   6     3567.33     3316.74    190.09 o
   9   6   6      621.47      686.01     78.07 o
  10   6   6      622.06      724.36    100.12 o
  11   6   6      658.96      673.57     97.45 o
  -6   7   6     8024.79     7551.23    615.85 o
  -5   7   6     5989.47     5911.92    320.84 o
  -4   7   6      528.85      550.27     71.56 o
  -3   7   6     2187.40     2203.22    174.45 o
  -2   7   6    13913.02    14282.59    765.30 o
  -1   7   6     2241.38     2097.55    144.66 o
   0   7   6     1521.64     1464.97    111.79 o
   1   7   6     9950.28     9626.63    489.02 o
   2   7   6     3047.08     3115.63    211.33 o
   3   7   6      390.14      393.82     37.59 o
   4   7   6     4769.00     4736.78    177.56 o
   5   7   6     4913.29     4962.31    241.06 o
   6   7   6      879.91      765.89    108.02 o
   7   7   6       25.66       12.00     21.99 o
   8   7   6      296.03      291.75     60.43 o
   9   7   6      802.83      845.39     89.50 o
  10   7   6      483.74      506.03     88.69 o
  11   7   6      142.75      114.03     52.66 o
  -6   8   6     4343.68     4044.44    299.11 o
  -5   8   6     2568.70     2568.98    210.08 o
  -4   8   6       15.52       60.95     45.83 o
  -3   8   6     2849.80     2783.60    198.68 o
  -2   8   6     4195.52     4159.49    259.12 o
  -1   8   6     2528.46     2412.83    173.28 o
   0   8   6      653.44      714.99     81.92 o
   1   8   6      125.13      125.50     37.38 o
   2   8   6       66.34      116.96     54.10 o
   3   8   6      336.60      425.53     64.71 o
   4   8   6     1058.98     1099.80     74.17 o
   5   8   6      409.59      490.85     63.59 o
   6   8   6       62.05       84.16     35.75 o
   7   8   6     1173.36     1069.96     87.75 o
   8   8   6     3534.10     3680.17    195.35 o
   9   8   6     2234.98     2251.49    189.60 o
  10   8   6      418.20      461.68     61.70 o
  -5   9   6       76.47       81.50     54.16 o
  -4   9   6       65.32       10.98     48.00 o
  -3   9   6      102.07       73.49     35.94 o
  -2   9   6      584.77      664.82     77.80 o
  -1   9   6        6.25       36.80     39.47 o
   0   9   6      601.58      533.51     82.11 o
   1   9   6     2587.11     2428.23    212.26 o
   2   9   6     6521.25     6529.58    369.12 o
   3   9   6      158.94      148.95     43.92 o
   4   9   6     3871.48     3996.33    202.84 o
   5   9   6     7344.33     7844.60    443.09 o
   6   9   6      244.66       89.40     58.92 o
   7   9   6     2938.28     2769.05    159.83 o
   8   9   6     6581.51     6484.86    453.95 o
   9   9   6      787.88      761.27    332.60 o
  10   9   6     2110.51     1942.34    248.07 o
  -4  10   6      506.80      452.96    103.26 o
  -3  10   6      604.96      699.78    118.10 o
  -2  10   6     4476.19     4421.26    257.36 o
  -1  10   6      696.30      738.44    110.92 o
   0  10   6     1899.81     1871.61    171.40 o
   1  10   6    12017.81    12284.82    672.67 o
   2  10   6     5324.07     5370.44    398.10 o
   3  10   6      288.65      325.49    102.41 o
   4  10   6     5897.82     5276.87    413.10 o
   5  10   6     7470.80     7989.52    448.40 o
   6  10   6     1840.13     2031.06    195.53 o
   7  10   6       75.55       90.17     37.12 o
   8  10   6      955.95      784.86     98.71 o
   9  10   6      423.76      399.47     74.28 o
  -3  11   6     1276.20     1206.97    131.52 o
  -2  11   6     8228.26     7871.21    489.17 o
  -1  11   6     5152.80     5073.62    375.34 o
   0  11   6      110.86       98.18     71.77 o
   1  11   6     3943.99     3890.31    272.35 o
   2  11   6      726.78      848.18    240.50 o
   3  11   6      239.84      270.23     87.71 o
   4  11   6       71.16       68.33     52.79 o
   5  11   6      126.99       65.42     35.76 o
   6  11   6      124.99       59.03     36.75 o
   7  11   6        2.27       10.69     17.01 o
   8  11   6        7.12        5.96     25.39 o
  -1  12   6      179.58      139.09     72.67 o
   0  12   6       15.47       41.83     51.58 o
   1  12   6        6.28      -35.26     44.35 o
   2  12   6        6.79       55.21     53.93 o
   3  12   6      342.01      355.02     86.68 o
   4  12   6     1733.30     1653.41    183.22 o
   5  12   6     1898.58     1693.30    162.05 o
   6  12   6      159.16      123.19     56.00 o
  -3 -10   7     2038.82     2196.84    374.46 o
  -2 -10   7      461.17      488.71    122.11 o
  -1 -10   7       28.61        7.42     33.65 o
   0 -10   7      167.68      220.83    137.97 o
   1 -10   7        7.78      -14.36     74.64 o
   2 -10   7      244.06      190.86    111.47 o
   3 -10   7      370.65      296.41    121.29 o
   4 -10   7      900.46      960.81    314.61 o
  -4  -9   7      274.56      578.75    131.01 o
  -3  -9   7      182.84      219.03     85.65 o
  -2  -9   7       51.75       -1.39     28.21 o
  -1  -9   7      142.77       37.87     84.28 o
   0  -9   7     1734.63     2437.48    818.21 o
   1  -9   7     3375.03     3386.11    735.81 o
   2  -9   7      271.57      100.76    179.62 o
   3  -9   7      256.11      175.75    158.42 o
   4  -9   7     1382.28     1511.33    388.95 o
   5  -9   7      401.70      508.40    138.23 o
   6  -9   7      798.81      871.00    191.30 o
  -5  -8   7      258.11      340.14    736.58 o
  -4  -8   7     2072.62     2858.40    354.18 o
  -3  -8   7     3576.26     4111.80    601.37 o
  -2  -8   7     1347.63     1200.54    398.80 o
  -1  -8   7       11.37       69.01     90.84 o
   0  -8   7     1279.34     1293.86    432.22 o
   1  -8   7     8726.58     8144.34   1113.66 o
   2  -8   7     1885.57     1941.04    422.04 o
   3  -8   7       90.95      101.10    152.70 o
   4  -8   7     3174.41     3301.51    392.34 o
   5  -8   7     1683.05     2105.30    555.07 o
   6  -8   7      439.78      614.08    149.84 o
   7  -8   7     2580.99     3094.66    494.50 o
  -6  -7   7     2284.68      269.59    731.76 o
  -5  -7   7     1390.40     1228.90   1067.45 o
  -4  -7   7      213.89       71.16    135.93 o
  -3  -7   7     5558.46     1847.08   2984.17 o
  -2  -7   7     4386.00     4334.11    619.90 o
  -1  -7   7       29.24       32.04    110.20 o
   0  -7   7    10595.41    11173.27   1165.52 o
   1  -7   7    10762.62    11400.02   1450.48 o
   2  -7   7     1253.59     1752.44    489.48 o
   3  -7   7      115.20      181.77    143.51 o
   4  -7   7     1531.83     1480.54    281.00 o
   5  -7   7       53.49       51.16    101.76 o
   6  -7   7      517.26      723.29    148.15 o
   7  -7   7     1837.60     2079.34    407.76 o
   8  -7   7     1277.67     1601.44    321.47 o
  -7  -6   7     1883.70     1981.70    335.78 o
  -6  -6   7     6160.99     6589.85    568.43 o
  -5  -6   7     3634.68     3683.25   1541.07 o
  -4  -6   7      586.71      621.75     72.77 o
  -3  -6   7     1288.02     1160.25    884.04 o
  -2  -6   7      545.88      622.04    137.64 o
  -1  -6   7        1.81       58.79     97.95 o
   0  -6   7      887.56     1080.94    267.63 o
   1  -6   7     3885.59     3952.03    691.81 o
   2  -6   7     2634.21     2832.16    438.48 o
   3  -6   7      216.45      275.21    166.50 o
   4  -6   7     6336.81     6144.99    521.25 o
   5  -6   7     1936.38     1892.63    338.00 o
   6  -6   7        9.89       44.31     82.27 o
   7  -6   7      255.02      358.25    151.07 o
   8  -6   7      306.91      256.57    156.89 o
   9  -6   7      738.51      738.19    236.28 o
  -7  -5   7      549.63      601.02    202.94 o
  -6  -5   7        2.60      -51.85     95.10 o
  -5  -5   7      981.80      228.33    463.45 o
  -4  -5   7      186.63      249.86     50.85 o
  -3  -5   7     1477.37     1156.62    777.44 o
  -2  -5   7     2159.85     2953.93   1159.16 o
  -1  -5   7      247.95      275.94     98.25 o
   0  -5   7      941.65      981.71    256.89 o
   1  -5   7     1604.97     1589.24    254.85 o
   2  -5   7     3192.48     3455.09    629.26 o
   3  -5   7     1321.27     1391.53    286.17 o
   4  -5   7     3414.14     3471.87    464.27 o
   5  -5   7     1027.64     1199.32    249.03 o
   6  -5   7     2102.86     2270.44    229.88 o
   7  -5   7     1229.54     1654.37    298.60 o
   8  -5   7     2348.27     2681.64    388.94 o
   9  -5   7       87.28      145.75    110.47 o
  10  -5   7      397.78      504.22    110.75 o
  -8  -4   7      101.79       55.80     64.92 o
  -7  -4   7      631.88      508.51    178.54 o
  -6  -4   7     3629.52     3747.62    450.92 o
  -5  -4   7     3030.00     3122.27    443.29 o
  -4  -4   7       20.65       36.18     49.40 o
  -3  -4   7      464.76      570.23    509.21 o
  -2  -4   7      625.73      683.73    519.74 o
  -1  -4   7      488.21      579.21    167.19 o
   0  -4   7     6211.53     6546.41    606.91 o
   1  -4   7    10707.57    10669.43    912.29 o
   2  -4   7     5515.84     5391.01    522.23 o
   3  -4   7      445.31      438.10    173.95 o
   4  -4   7     2792.11     2776.96    349.11 o
   5  -4   7      390.59      569.34    148.64 o
   6  -4   7      533.33      618.40    181.55 o
   7  -4   7      692.81      851.52    197.77 o
   8  -4   7       79.38       77.73     52.91 o
   9  -4   7      647.56      677.36    180.15 o
  10  -4   7      106.39      155.95    108.68 o
  -8  -3   7       80.68       13.63     80.26 o
  -7  -3   7        0.03       -5.86     59.97 o
  -6  -3   7      117.39      135.59     62.85 o
  -5  -3   7     1485.88     1432.33    154.62 o
  -4  -3   7     4588.90     2443.95   1269.85 o
  -3  -3   7     2265.16     1899.01    515.39 o
  -2  -3   7     3472.09     3225.06    774.71 o
  -1  -3   7        0.30       41.77    182.87 o
   0  -3   7      650.91      808.98    204.67 o
   1  -3   7     1498.32     1577.32    181.08 o
   2  -3   7       91.90       48.65     63.07 o
   3  -3   7      949.95      858.96    158.05 o
   4  -3   7      240.84      329.38    112.81 o
   5  -3   7      495.39      546.42    148.21 o
   6  -3   7       18.44       44.12     67.62 o
   7  -3   7     1440.59     1784.40    250.30 o
   8  -3   7     7901.45     8159.87    662.06 o
   9  -3   7     2637.51     2665.00    308.03 o
  10  -3   7     1882.08     2260.67    321.43 o
  11  -3   7    10589.30    10531.71    777.72 o
  -8  -2   7      331.43      368.70    168.54 o
  -7  -2   7      187.60      189.51    120.15 o
  -6  -2   7     1537.47     1597.68    268.43 o
  -5  -2   7     2071.83     1921.18    218.16 o
  -4  -2   7      469.91      582.57    149.21 o
  -3  -2   7      227.40      265.38     91.54 o
  -2  -2   7       57.38       47.58    121.13 o
  -1  -2   7      498.52      477.25    256.24 o
   0  -2   7     4311.07     4577.79    385.24 o
   1  -2   7    22118.57    20710.93   1585.97 o
   2  -2   7    18556.27    15870.30   1201.68 o
   3  -2   7      527.72      551.20    164.45 o
   4  -2   7    22691.68    22733.63   1639.56 o
   5  -2   7    16142.04    16228.04   1171.93 o
   6  -2   7     3297.86     3483.77    333.96 o
   7  -2   7     1510.58     1615.25    214.64 o
   8  -2   7     5391.99     5388.77    453.62 o
   9  -2   7     1831.00     1834.74    217.26 o
  10  -2   7      561.78      585.76    137.91 o
  11  -2   7     1457.26     1721.04    465.08 o
  -8  -1   7      135.76      158.72     89.89 o
  -6  -1   7     3878.65     4277.27    591.84 o
  -5  -1   7     6294.22     5848.42    436.26 o
  -4  -1   7     1287.03     1088.64    173.06 o
  -3  -1   7     1458.54     1427.96     73.58 o
  -2  -1   7     9778.94     9015.99    479.55 o
  -1  -1   7     5651.13     5501.26    526.28 o
   0  -1   7     1777.11     2039.02    463.27 o
   1  -1   7    10734.83    11023.56   1133.47 o
   2  -1   7     8502.33     8739.41    610.40 o
   3  -1   7     1024.34     1200.07    198.70 o
   4  -1   7     8764.13     7930.81    492.08 o
   5  -1   7     7308.59     7534.48    545.48 o
   6  -1   7      647.79      670.12    109.84 o
   7  -1   7      156.51      166.55     68.34 o
   8  -1   7      636.21      757.21    117.37 o
   9  -1   7     1171.99     1164.91    150.74 o
  10  -1   7      328.80      321.29     95.27 o
  11  -1   7      539.78      635.77    133.77 o
  -8   0   7     1787.47     2157.97    279.67 o
  -7   0   7      278.19      434.21    195.77 o
  -5   0   7     9603.50     9622.53    755.28 o
  -4   0   7      339.30      400.07     85.53 o
  -3   0   7     4918.68     5094.83    273.58 o
  -2   0   7    11624.85    12402.01    529.17 o
  -1   0   7     5323.02     4943.22    239.80 o
   0   0   7      594.04      725.86    184.33 o
   1   0   7        0.93       95.16    107.15 o
   2   0   7       54.37       23.13     32.10 o
   3   0   7      145.89      168.00     61.67 o
   4   0   7     1097.20     1078.07    129.12 o
   5   0   7     1902.61     2782.55    541.17 o
   6   0   7      536.06      507.79    176.70 o
   7   0   7      879.13      967.09    107.50 o
   8   0   7     3490.17     3312.65    245.51 o
   9   0   7      816.66      776.53    183.24 o
  10   0   7       57.02       66.90     53.44 o
  11   0   7     4077.37     4008.86    342.59 o
  12   0   7     5562.60     5967.43    400.86 o
  -8   1   7      598.15      912.19    297.65 o
  -7   1   7      332.64      368.47    183.96 o
  -6   1   7      193.59      347.22    169.07 o
  -5   1   7      118.48      232.09     76.64 o
  -4   1   7       73.72       91.16     95.70 o
  -3   1   7      128.05      149.52    113.05 o
  -2   1   7      353.15      437.95     52.49 o
  -1   1   7      124.60      117.41     34.49 o
   0   1   7      391.66      385.69     43.57 o
   1   1   7      616.38      817.68    102.09 o
   2   1   7     4162.24     4014.49    391.17 o
   3   1   7      480.21      515.25     59.73 o
   4   1   7     3135.47     2990.90    158.31 o
   5   1   7    10821.37    10796.46    631.92 o
   6   1   7     4362.04     4397.61    498.13 o
   7   1   7      789.87      780.83     85.22 o
   8   1   7     7397.60     7421.33    564.42 o
   9   1   7     4938.25     5147.36    351.90 o
  10   1   7      544.43      613.93     96.73 o
  11   1   7     8117.76     8039.37    553.85 o
  12   1   7     5903.05     5901.36    465.82 o
  -8   2   7        1.26       22.88    107.15 o
  -7   2   7       89.24       88.44    118.59 o
  -6   2   7        0.08       48.31     94.43 o
  -5   2   7      255.93      241.53    141.83 o
  -4   2   7       88.40      146.55    107.69 o
  -3   2   7      288.61      341.14     47.53 o
  -2   2   7     4428.64     5451.86    378.28 o
  -1   2   7       39.34      105.63     43.81 o
   0   2   7     5774.92     6113.53    289.84 o
   1   2   7    20384.70    20746.30    936.41 o
   2   2   7    20946.75    21177.97   1445.30 o
   3   2   7      213.68      152.18     65.20 o
   4   2   7    27679.78    26824.28   1490.77 o
   5   2   7    50902.56    54359.95   4217.33 o
   6   2   7    11328.89    12166.27    637.88 o
   7   2   7     1183.47     1068.89    257.15 o
   8   2   7    14146.95    14523.32    963.12 o
   9   2   7     3037.62     3496.14    224.19 o
  10   2   7       48.71       74.15     45.29 o
  11   2   7      520.11      606.92    110.23 o
  12   2   7      436.35      349.25     75.26 o
  -8   3   7      285.84      299.28    210.84 o
  -7   3   7      261.21      393.17    199.22 o
  -6   3   7     6359.03     6881.80    837.37 o
  -5   3   7    14087.35    10968.32   7246.91 o
  -4   3   7     5631.00     5043.13    532.00 o
  -3   3   7     3345.17     3052.88    467.81 o
  -2   3   7    24794.18    24675.92   1242.02 o
  -1   3   7    24455.37    27657.84   1410.53 o
   0   3   7     1529.58     1415.99    118.86 o
   1   3   7    15128.99    15136.34    786.79 o
   2   3   7     9813.08     9735.41    353.70 o
   3   3   7      121.09      159.45     76.82 o
   4   3   7     4613.42     4662.44    311.81 o
   5   3   7     5955.48     6004.66    522.10 o
   6   3   7     1278.91     1275.39    147.28 o
   7   3   7     2170.54     2026.02     86.49 o
   8   3   7     2674.81     2402.03    207.52 o
   9   3   7       85.68       54.58     41.37 o
  10   3   7      443.30      570.48     89.43 o
  11   3   7      139.33      456.62    272.13 o
  12   3   7        1.98       12.08     41.50 o
  -7   4   7      169.18       50.65     49.78 o
  -6   4   7     4883.38     4291.91    531.95 o
  -5   4   7    10429.29    10636.44    522.48 o
  -4   4   7     1488.43     1560.44    113.32 o
  -3   4   7     3038.49     3413.87    188.11 o
  -2   4   7    10126.12    11498.94    467.71 o
  -1   4   7     8858.72     9054.80    347.70 o
   0   4   7      114.54      135.38     20.35 o
   1   4   7     2259.05     2135.40    122.66 o
   2   4   7     1354.87     1462.55    100.49 o
   3   4   7     1232.54      994.45    186.32 o
   4   4   7      245.90      257.15    108.23 o
   5   4   7      585.60      561.88     81.18 o
   6   4   7      125.91       90.17     39.15 o
   7   4   7       22.31       41.27     20.14 o
   8   4   7      308.07      401.18     71.10 o
   9   4   7     1045.25     1081.31    107.98 o
  10   4   7      129.68      313.74    185.42 o
  11   4   7     2936.50     2797.43    291.02 o
  12   4   7     3144.62     3054.66    258.32 o
  -7   5   7      560.82      541.38     61.64 o
  -6   5   7       27.85       85.65     40.72 o
  -5   5   7       86.91       68.54     32.42 o
  -4   5   7      486.45      458.67     66.66 o
  -3   5   7       86.32      104.66     40.42 o
  -2   5   7      131.78      126.77     72.81 o
  -1   5   7      249.68      333.91     44.75 o
   0   5   7      527.34      536.97     48.87 o
   1   5   7      754.70      926.44     64.92 o
   2   5   7     2663.74     2536.25    262.60 o
   3   5   7      587.56      558.78     98.06 o
   4   5   7     2028.04     1796.95    264.78 o
   5   5   7    10417.53    11057.55   1010.98 o
   6   5   7     6351.17     6300.50   1916.35 o
   7   5   7       52.49      183.98     63.44 o
   8   5   7     6974.56     6851.35    301.24 o
   9   5   7     3512.63     3647.10    186.20 o
  10   5   7       22.39       32.86     33.65 o
  11   5   7     3599.60     3314.18    351.39 o
  -6   6   7      454.48      492.21     83.45 o
  -5   6   7     1042.33     1100.51    133.58 o
  -4   6   7      273.10      339.41     79.91 o
  -3   6   7       25.27       80.40     41.35 o
  -2   6   7      556.50      600.16     63.59 o
  -1   6   7     2960.90     3123.77    159.05 o
   0   6   7      332.88      330.01     42.40 o
   1   6   7     5789.67     5762.72    332.41 o
   2   6   7     7932.80     8281.93    325.34 o
   3   6   7     1421.88     1423.41     95.27 o
   4   6   7     9259.29    10094.88    917.09 o
   5   6   7    36779.27    38515.00   4324.48 o
   6   6   7     8398.05    10701.23   2140.27 o
   7   6   7      880.84      825.40    107.44 o
   8   6   7     8089.37     6838.73   1205.54 o
   9   6   7     2836.16     2518.87    404.74 o
  10   6   7      124.25      118.03     44.58 o
  11   6   7      119.84       82.12     47.00 o
  -6   7   7     2674.10     2551.25    209.37 o
  -5   7   7     6993.93     6664.67    355.84 o
  -4   7   7     2590.65     2454.72    183.05 o
  -3   7   7     3733.16     3648.74    193.80 o
  -2   7   7    22813.79    23132.44   1305.57 o
  -1   7   7    14600.88    17806.29   1551.90 o
   0   7   7     1288.05     1276.14    120.18 o
   1   7   7     1351.98     1316.28     87.68 o
   2   7   7     2964.27     3211.29    134.75 o
   3   7   7     2743.30     2554.83    208.28 o
   4   7   7      824.47      807.13    143.93 o
   5   7   7      116.20      171.55     60.14 o
   6   7   7      392.61      375.30    110.02 o
   7   7   7      130.60      134.01     32.99 o
   8   7   7      141.41       89.21     29.63 o
   9   7   7      197.55      201.10     68.23 o
  10   7   7       17.29       21.48     36.87 o
  11   7   7      296.94      175.36     90.68 o
  -5   8   7     4024.56     3796.10    267.43 o
  -4   8   7     4025.29     3707.87    228.21 o
  -3   8   7     1930.86     1789.54    121.30 o
  -2   8   7     6003.81     5864.43    322.62 o
  -1   8   7      954.62     1043.03    114.26 o
   0   8   7       11.86        3.27     20.42 o
   1   8   7        3.87       31.81     30.34 o
   2   8   7       12.70       30.76     25.56 o
   3   8   7       49.97       40.78     26.49 o
   4   8   7      181.07      257.78     53.92 o
   5   8   7     1386.74     1289.10    117.22 o
   6   8   7      121.27      149.74     29.11 o
   7   8   7       35.79       39.50     26.43 o
   8   8   7      530.73      505.03    118.27 o
   9   8   7      703.57      682.14    102.23 o
  10   8   7      172.26      115.88     45.00 o
  -4   9   7       12.91       26.59     39.50 o
  -3   9   7        2.76       20.45     38.10 o
  -2   9   7     2495.16     2447.90    182.56 o
  -1   9   7     2521.63     2388.99    172.43 o
   0   9   7       60.71       58.95     37.39 o
   1   9   7      435.63      398.91    100.42 o
   2   9   7     1531.02     1553.97    163.06 o
   3   9   7      120.59      150.50     38.81 o
   4   9   7        3.83       14.40     24.55 o
   5   9   7     2305.40     2425.73    271.79 o
   6   9   7     2630.66     2654.71    127.30 o
   7   9   7      266.75      241.48     66.20 o
   8   9   7     1344.65     1150.98    150.43 o
   9   9   7     1581.30     1578.65    181.83 o
  10   9   7      258.51      173.75    110.51 o
  -3  10   7      137.15      111.42     59.22 o
  -2  10   7      311.55      239.37     72.74 o
  -1  10   7     1199.44     1172.83    107.51 o
   0  10   7      559.02      531.39     86.55 o
   1  10   7      187.35      123.44     48.56 o
   2  10   7      680.54      703.09    108.08 o
   3  10   7       64.36       32.41     27.89 o
   4  10   7     1023.58     1061.94     84.96 o
   5  10   7      825.52      886.35     90.73 o
   6  10   7      222.94       86.32     52.06 o
   7  10   7       25.80       36.57     27.92 o
   8  10   7     1007.12      913.11    125.20 o
   9  10   7     1345.05     1306.26    256.97 o
  -2  11   7     3033.66     2879.96    258.47 o
  -1  11   7     4054.59     3824.12    251.93 o
   0  11   7      448.90      487.02     89.99 o
   1  11   7     1687.56     1671.89    158.74 o
   2  11   7     2302.65     2621.32    178.42 o
   3  11   7      450.79      474.29    122.92 o
   4  11   7      102.85       59.27     37.88 o
   5  11   7     1277.82     1304.30    212.56 o
   6  11   7     2294.23     2558.69    167.06 o
   7  11   7      159.86      127.34     88.45 o
   0  12   7       97.98       77.60     55.30 o
   1  12   7        1.57       31.70     49.31 o
   2  12   7      560.80      693.78    160.89 o
   3  12   7      422.34      505.09    132.62 o
   4  12   7       94.60       89.52     45.76 o
   5  12   7     2147.54     1954.42    525.74 o
  -1 -10   8      948.20      373.08    279.59 o
   0 -10   8        3.45        1.19    104.04 o
   1 -10   8      137.96      146.39    186.08 o
   2 -10   8      871.89      840.29    369.83 o
   3 -10   8       77.89        5.91     98.19 o
  -3  -9   8      136.19      118.78     72.43 o
  -2  -9   8      313.43       52.56    120.43 o
  -1  -9   8      682.65      516.41    245.90 o
   0  -9   8      338.87      142.03    155.30 o
   1  -9   8     3008.31     3303.61    772.42 o
   2  -9   8      683.53     1097.35    985.92 o
   3  -9   8      496.21      355.96    241.49 o
   4  -9   8     1486.43     1218.62    561.15 o
   5  -9   8      672.28      733.70    291.70 o
  -4  -8   8      560.21      729.29    191.95 o
  -3  -8   8      174.05       93.37     80.72 o
  -2  -8   8     3025.22     2963.98    572.48 o
  -1  -8   8     1900.42     2399.23    528.11 o
   0  -8   8       11.02       20.73    118.88 o
   1  -8   8        6.96       46.48    141.70 o
   2  -8   8       64.28      117.95    159.35 o
   3  -8   8        4.53       26.43     95.89 o
   4  -8   8      858.65     1011.71    290.35 o
   5  -8   8     1433.46     1963.99    426.49 o
   6  -8   8      999.75     1052.16    321.27 o
   7  -8   8       58.55      170.69    142.39 o
  -5  -7   8      539.19      538.45    815.39 o
  -4  -7   8      643.13     1598.36    477.52 o
  -3  -7   8      103.44        5.30     99.70 o
  -2  -7   8      719.83      538.63    585.48 o
  -1  -7   8     2387.79     2149.15    304.46 o
   0  -7   8       62.70      111.93    145.92 o
   1  -7   8      426.81      291.01    166.11 o
   2  -7   8       73.96      166.19    196.79 o
   3  -7   8      180.39      129.73    134.48 o
   4  -7   8      499.55      719.70    412.42 o
   5  -7   8        1.01       -3.79     59.97 o
   6  -7   8      135.44      123.50    132.86 o
   7  -7   8        8.62       -9.69     81.42 o
   8  -7   8     1682.53     1764.64    249.11 o
  -6  -6   8     1159.67     1290.66    293.92 o
  -5  -6   8      801.16      700.07    708.79 o
  -4  -6   8        4.27        7.96     31.82 o
  -3  -6   8      649.64      453.10    654.13 o
  -2  -6   8      418.75      385.00    534.64 o
  -1  -6   8      825.41      926.60    290.99 o
   0  -6   8      126.76      254.25    101.79 o
   1  -6   8     1560.73     1510.83    398.42 o
   2  -6   8     2357.96     2727.30    531.31 o
   3  -6   8      349.86      284.67    159.81 o
   4  -6   8     3453.69     3772.32    512.80 o
   5  -6   8    16791.36    17498.97   1431.67 o
   6  -6   8     6736.08     6357.66    748.21 o
   7  -6   8      158.85      184.46    125.09 o
   8  -6   8     4746.08     5093.26    466.63 o
   9  -6   8     3159.76     3174.71    370.92 o
  -6  -5   8      926.00      846.89    230.54 o
  -5  -5   8     1336.86      290.03    453.28 o
  -4  -5   8     2441.64     2887.87    188.11 o
  -3  -5   8      213.41      206.30    430.94 o
  -2  -5   8     7699.99     8462.64   2326.68 o
  -1  -5   8    11502.79    12527.71   1231.66 o
   0  -5   8     1226.51     1378.42    328.78 o
   1  -5   8     5790.84     5867.37    755.51 o
   2  -5   8     5795.00     6445.63    923.49 o
   3  -5   8     1137.66     1318.97    255.34 o
   4  -5   8     4108.79     4400.90    594.78 o
   5  -5   8    12241.17    12185.43    914.88 o
   6  -5   8     1190.10     1201.67    262.38 o
   7  -5   8     2121.81     2487.36    380.99 o
   8  -5   8     2708.41     2970.34    426.46 o
   9  -5   8      971.94     1083.80    391.17 o
  10  -5   8      190.71      222.33    148.18 o
  -7  -4   8      408.84      310.27    137.31 o
  -6  -4   8     1524.66     1986.41    325.23 o
  -5  -4   8     3764.81     4103.88    511.71 o
  -4  -4   8      443.16      443.35    127.06 o
  -3  -4   8     2239.39     3256.66   1192.22 o
  -2  -4   8     6467.77     6763.39   1790.23 o
  -1  -4   8     5723.45     5890.43   1014.25 o
   0  -4   8       32.79        4.06     63.53 o
   1  -4   8     1666.38     1851.29    345.88 o
   2  -4   8     6425.16     5958.55    675.93 o
   3  -4   8     2401.47     2602.45    465.25 o
   4  -4   8      250.09      232.32    143.60 o
   5  -4   8        5.01       61.75     78.45 o
   6  -4   8      655.93      860.88    171.93 o
   7  -4   8        2.71       76.05     79.10 o
   8  -4   8        0.14      -38.14    193.59 o
   9  -4   8       27.92       78.84     90.31 o
  10  -4   8      153.99      146.10    105.05 o
  -7  -3   8     1532.35     1507.73    178.86 o
  -6  -3   8       39.11       63.49     61.20 o
  -5  -3   8      659.57      858.06    125.33 o
  -4  -3   8      268.22      345.09    140.20 o
  -3  -3   8       23.27       62.29    191.77 o
  -2  -3   8      481.64      300.37    375.01 o
  -1  -3   8     1668.38     1990.35    746.56 o
   0  -3   8     1453.34     1501.35    235.92 o
   1  -3   8     3503.58     3589.14    340.15 o
   2  -3   8     2069.10     2148.88    265.42 o
   3  -3   8      103.61      105.67    114.62 o
   4  -3   8      531.51      694.10    183.31 o
   5  -3   8     3195.43     3184.34    302.69 o
   6  -3   8      680.13      880.61    186.86 o
   7  -3   8      282.46      521.15    143.79 o
   8  -3   8     2045.08     2397.64    463.45 o
   9  -3   8     3540.27     3885.99    398.98 o
  10  -3   8      115.66      201.92    108.74 o
  11  -3   8     5411.60     5686.93    602.86 o
  -7  -2   8       91.19       31.80     79.26 o
  -6  -2   8      994.43      719.86    281.39 o
  -5  -2   8      255.22      230.08     71.03 o
  -4  -2   8      915.25     1052.42    113.24 o
  -3  -2   8      601.44      638.62     53.06 o
  -2  -2   8       43.88      156.36    209.21 o
  -1  -2   8     1120.32     1276.30    540.99 o
   0  -2   8     1640.25     1769.71    564.42 o
   1  -2   8     1576.82     1863.03    243.12 o
   2  -2   8     4916.67     4946.62    477.57 o
   3  -2   8     3367.08     3348.75    367.27 o
   4  -2   8     8184.62     7654.35    646.62 o
   5  -2   8    30591.98    29616.87   2369.45 o
   6  -2   8    13800.87    14243.16   1100.95 o
   7  -2   8      202.42      252.58     98.00 o
   8  -2   8    13121.96    14032.94   1061.62 o
   9  -2   8    14891.43    15855.92   1192.14 o
  10  -2   8     2128.13     2146.39    268.05 o
  11  -2   8      416.65      549.76    153.01 o
  -7  -1   8        3.37       62.29    147.10 o
  -6  -1   8     1738.57     1836.49    268.95 o
  -5  -1   8     3615.87     3207.32    376.55 o
  -4  -1   8     2217.18     2380.90    182.09 o
  -3  -1   8     3173.68     3288.89    185.92 o
  -2  -1   8    21728.80    15210.42   3490.19 o
  -1  -1   8    20703.12    18913.82   2184.49 o
   0  -1   8     4330.70     4647.55    552.25 o
   1  -1   8     8341.07     8058.94   1182.05 o
   2  -1   8    35974.43    36747.84   2976.32 o
   3  -1   8     8306.44     7279.44    561.42 o
   4  -1   8     2400.77     2724.99    256.49 o
   5  -1   8     6453.21     6366.85    488.07 o
   6  -1   8     1832.05     1861.27    195.88 o
   7  -1   8      303.56      432.78    103.71 o
   8  -1   8     2711.73     3064.65    326.79 o
   9  -1   8      963.50     1009.90    178.06 o
  10  -1   8       84.67      101.80     66.31 o
  11  -1   8       46.14       63.78     53.03 o
  -7   0   8     5687.54     6117.44    833.73 o
  -5   0   8    10050.54    10446.27    847.17 o
  -4   0   8     9794.28    10686.53   1080.53 o
  -3   0   8     1206.16     1224.48     96.34 o
  -2   0   8    12878.24    13356.42    622.66 o
  -1   0   8     6832.96     6959.63    464.02 o
   0   0   8       30.87       58.84    110.78 o
   1   0   8     9432.40    10034.77   1212.74 o
   2   0   8     8690.83     8293.99    532.35 o
   3   0   8      804.78      531.87     97.22 o
   4   0   8      761.44      671.97    107.73 o
   5   0   8        7.32       29.13     45.06 o
   6   0   8        0.47       16.75     39.77 o
   7   0   8      112.74       93.72     51.45 o
   8   0   8     2180.25     2197.21    260.14 o
   9   0   8     1176.12     1294.54    141.90 o
  10   0   8        2.49       -7.81     39.39 o
  11   0   8      339.39      387.09    119.95 o
  12   0   8     1424.37     1223.65    184.66 o
  -7   1   8     3272.36     3785.31    588.21 o
  -6   1   8      947.40     1220.18    279.49 o
  -5   1   8     4934.91     5777.48    686.09 o
  -4   1   8     2036.51     2294.90    338.51 o
  -3   1   8      775.50      827.54    100.79 o
  -2   1   8       11.34       36.01     27.24 o
  -1   1   8      331.55      374.10     51.67 o
   0   1   8     1328.65     1413.68     90.80 o
   1   1   8      326.09      376.61     66.08 o
   2   1   8      752.27      854.07    255.33 o
   3   1   8      162.43      201.03     85.35 o
   4   1   8       52.32       60.04     36.44 o
   5   1   8     7922.63     8407.05    451.25 o
   6   1   8     4973.75     4953.39    344.50 o
   7   1   8      593.06      684.10    120.49 o
   8   1   8     1887.33     2025.21    152.75 o
   9   1   8     5726.14     5521.16    392.71 o
  10   1   8     1174.48     1272.97    134.85 o
  11   1   8     1039.38     1107.86    138.47 o
  12   1   8     3517.01     3677.25    346.95 o
  -7   2   8      483.34      474.16    203.94 o
  -6   2   8     1385.88     1446.82    302.00 o
  -5   2   8      127.05       99.88     59.02 o
  -4   2   8      244.74      294.38    131.30 o
  -3   2   8       19.72       21.61     28.10 o
  -2   2   8      785.60      899.84    110.42 o
  -1   2   8     4075.48     4427.37    249.29 o
   0   2   8     5508.19     5726.02    263.66 o
   1   2   8       65.64       67.91     29.98 o
   2   2   8     8948.77     9777.59    408.04 o
   3   2   8     5718.60     5360.70    442.02 o
   4   2   8     1922.57     1822.61    106.24 o
   5   2   8     6741.47     5282.39   1516.92 o
   6   2   8     6554.89     7288.79    400.39 o
   7   2   8      196.19      202.93     51.18 o
   8   2   8    11202.02    12289.67    726.25 o
   9   2   8     9569.27    10186.56    611.48 o
  10   2   8     2550.83     2604.22    148.11 o
  11   2   8       21.54      -12.57     36.82 o
  12   2   8      832.78     1450.00    346.95 o
  -7   3   8       53.06       54.84    116.41 o
  -6   3   8       41.04      116.77    123.49 o
  -5   3   8     1552.47     1461.71    294.01 o
  -4   3   8     1964.83     2180.67    315.26 o
  -3   3   8       67.42       50.03     57.57 o
  -2   3   8     4286.10     4755.74    296.10 o
  -1   3   8    14304.53    15385.36    885.23 o
   0   3   8     4695.90     5310.23    286.98 o
   1   3   8     8750.40     9665.25    478.68 o
   2   3   8    41114.04    42246.21   2446.30 o
   3   3   8    17791.16    18172.52   1600.46 o
   5   3   8     4935.09     4560.75    444.38 o
   6   3   8     2009.76     1096.16    327.52 o
   7   3   8      238.01      251.29     32.44 o
   8   3   8       12.30       34.22     22.68 o
   9   3   8      226.23      234.92     37.35 o
  10   3   8      152.67       93.23     59.22 o
  11   3   8       26.27       53.94     50.50 o
  12   3   8      322.79      528.35    194.31 o
  -7   4   8     4344.75     4888.35    755.28 o
  -6   4   8      377.88      455.46    197.58 o
  -5   4   8     4732.47     5043.44    644.50 o
  -4   4   8     8341.51     7424.12   1290.73 o
  -3   4   8     3118.31     3030.57    552.43 o
  -2   4   8      431.08      468.20     48.54 o
  -1   4   8     2551.10     2793.80    163.86 o
   0   4   8      127.30      118.78     35.38 o
   1   4   8     3167.62     3193.94    199.67 o
   2   4   8      949.19      951.03     78.12 o
   3   4   8      318.98      315.44    123.67 o
   4   4   8        4.93       28.15     62.65 o
   5   4   8      614.51      472.16     83.90 o
   6   4   8     1079.09     1453.00    245.53 o
   7   4   8       97.55      229.85     88.72 o
   8   4   8     5030.90     4612.00    244.08 o
   9   4   8     3882.63     3526.59    292.65 o
  10   4   8      562.46      651.58    111.58 o
  11   4   8       55.65       21.90     38.23 o
  12   4   8      313.08      181.30     76.00 o
  -6   5   8      687.28      424.72    162.24 o
  -5   5   8     2875.59     2795.35    208.49 o
  -4   5   8     2455.65     2507.71    264.44 o
  -3   5   8      313.98      361.42     60.80 o
  -2   5   8      383.27      494.23     66.36 o
  -1   5   8      336.31      440.20     54.01 o
   0   5   8      355.57      372.94     38.21 o
   1   5   8     1424.27     1489.65     93.93 o
   2   5   8     2874.60     3381.24    373.01 o
   3   5   8     3354.93     3508.18    448.74 o
   4   5   8      447.76      410.42     81.90 o
   5   5   8        0.95       13.80     68.65 o
   6   5   8       98.75      147.46     64.11 o
   7   5   8       62.97       60.65     86.99 o
   8   5   8     1307.16     1064.38    168.07 o
   9   5   8     1793.53     1698.25    129.85 o
  10   5   8      297.83      440.89     79.39 o
  11   5   8       34.01       44.10     33.04 o
  -6   6   8       13.43       33.24     33.52 o
  -5   6   8      230.75      366.46     59.78 o
  -4   6   8     1618.55     1590.68    115.75 o
  -3   6   8      537.29      663.00     80.84 o
  -2   6   8       85.93      101.33     40.92 o
  -1   6   8       54.11       95.50     38.02 o
   0   6   8      109.74      157.28     40.71 o
   1   6   8      956.24      912.38    115.43 o
   2   6   8      303.95      276.69     96.01 o
   3   6   8     4511.51     4965.34    394.65 o
   4   6   8      811.46      885.85    234.63 o
   5   6   8     2140.98     2327.95    391.35 o
   6   6   8     4392.37     2982.99    419.68 o
   7   6   8       90.01       58.48     79.72 o
   8   6   8     2657.65     2724.64    129.58 o
   9   6   8     1191.42     1128.01     77.57 o
  10   6   8       39.48       17.36     22.27 o
  11   6   8      687.84      682.27     91.58 o
  -5   7   8        9.68        9.19     28.13 o
  -4   7   8      959.75      996.06    113.15 o
  -3   7   8      161.49      167.57     52.12 o
  -2   7   8     1872.11     1854.14    142.90 o
  -1   7   8     2133.92     2273.86    144.04 o
   0   7   8       83.24      127.19     33.44 o
   1   7   8      413.42      521.49     77.27 o
   2   7   8     1422.51     1550.59    101.21 o
   3   7   8     2163.98     2052.97    150.55 o
   4   7   8      366.23      348.15    101.63 o
   5   7   8      104.13      150.55    121.67 o
   7   7   8      137.13       75.73     91.71 o
   8   7   8      570.88      660.82     79.62 o
   9   7   8     3593.53     3627.22    188.36 o
  10   7   8     2821.05     2758.41    183.82 o
  11   7   8        2.13       31.49     65.29 o
  -4   8   8     3608.91     3303.42    200.04 o
  -3   8   8      180.58      165.02     55.14 o
  -2   8   8        3.12        8.85     29.43 o
  -1   8   8       14.79       75.37     40.38 o
   0   8   8      175.56      134.16     40.54 o
   1   8   8      166.88      241.69     62.14 o
   2   8   8     3832.22     4037.78    213.65 o
   3   8   8     4683.21     5076.11    215.22 o
   4   8   8      128.67      151.61     79.60 o
   5   8   8      764.72      823.33    118.85 o
   6   8   8      927.75     1409.77    286.93 o
   7   8   8      845.18      275.31    147.82 o
   8   8   8      754.17      961.43    301.82 o
   9   8   8     5145.21     4690.40    224.98 o
  10   8   8     3359.19     3275.91    445.29 o
  -4   9   8      269.71      263.01     73.19 o
  -3   9   8      240.54      205.68     62.42 o
  -2   9   8      121.04      106.77     42.38 o
  -1   9   8      687.63      688.95     99.62 o
   0   9   8      975.70     1099.81    107.38 o
   1   9   8      861.90      895.16     87.78 o
   2   9   8     4638.53     4767.97    308.38 o
   3   9   8     4832.30     5126.34    257.93 o
   4   9   8      819.33      730.34     83.11 o
   5   9   8      632.45      708.71     87.98 o
   6   9   8     2831.18     3181.10    359.54 o
   7   9   8     2221.17     1173.87    296.56 o
   8   9   8      245.94      227.18    144.74 o
   9   9   8        7.20       19.07     46.67 o
  -2  10   8       24.65       29.86     42.95 o
  -1  10   8     1261.69     1355.47    121.18 o
   0  10   8     1627.88     1536.30    150.01 o
   1  10   8      269.12      213.36     56.79 o
   2  10   8       55.72       44.04     30.18 o
   3  10   8       88.49       68.31     26.00 o
   4  10   8        1.36       24.41     16.82 o
   5  10   8       58.69       58.76     17.88 o
   6  10   8        0.29       24.05     19.93 o
   7  10   8      190.62       85.90    122.94 o
   8  10   8       31.70       26.51     92.62 o
  -1  11   8        2.77       28.97     63.40 o
   0  11   8      110.93      116.31     53.81 o
   1  11   8      356.88      336.59     77.62 o
   2  11   8      412.43      425.93     68.87 o
   3  11   8      201.87      107.46     44.11 o
   4  11   8      308.30      257.94     55.51 o
   5  11   8        2.19      -18.81     49.43 o
   6  11   8      552.51      619.23    108.05 o
   7  11   8      351.62      325.56    126.89 o
   2  12   8      671.05      644.84    159.92 o
   3  12   8     5051.01     4644.33    751.05 o
   4  12   8     2674.25     2858.41    507.94 o
   5  12   8     1278.26      786.96    705.70 o
  -1  -9   9     4716.16     4926.49    812.39 o
   0  -9   9     1609.91     2349.58    530.91 o
   1  -9   9     1930.39     2338.87    450.61 o
   2  -9   9     7222.80     7917.20    861.27 o
   3  -9   9     2590.24     4094.28   2301.62 o
   4  -9   9        1.65        9.06     94.45 o
  -3  -8   9       63.83       72.41     47.22 o
  -2  -8   9     5256.52     4479.02   1958.03 o
  -1  -8   9     8615.90     8851.55   1331.74 o
   0  -8   9      591.63      952.08    609.09 o
   1  -8   9     2293.77     3546.54    759.57 o
   2  -8   9     4704.87     4685.90    596.76 o
   3  -8   9     1858.32     2048.26    371.89 o
   4  -8   9       10.80      -11.35     77.80 o
   5  -8   9       35.95       39.52     80.00 o
   6  -8   9       14.19       24.86     86.96 o
  -4  -7   9     2353.10     1538.17   1391.25 o
  -3  -7   9      351.20       37.58    184.33 o
  -2  -7   9      231.69      204.85    453.10 o
  -1  -7   9       81.04       41.93    105.84 o
   0  -7   9       57.49       98.75    155.52 o
   1  -7   9      138.89       85.58    157.02 o
   2  -7   9       42.51       93.51     93.16 o
   3  -7   9      563.42      365.40    187.75 o
   4  -7   9      492.15      371.78    156.92 o
   5  -7   9      556.51      758.54    235.10 o
   6  -7   9     1131.43     1154.77    276.87 o
   7  -7   9      145.66      136.90    144.05 o
  -5  -6   9      246.28        3.24    170.80 o
  -4  -6   9        4.00       33.96    316.89 o
  -3  -6   9        2.19       75.00    241.89 o
  -2  -6   9       86.18      256.06    505.40 o
  -1  -6   9     1017.22     1011.99    176.24 o
   0  -6   9      507.71      402.62    191.72 o
   1  -6   9      864.17      714.28    287.75 o
   2  -6   9      665.08      619.01    288.38 o
   3  -6   9      594.94      549.81    185.49 o
   4  -6   9      579.69      412.48    201.69 o
   5  -6   9     4683.95     4693.29    629.45 o
   6  -6   9     7544.51     7880.57    679.47 o
   7  -6   9      129.61      186.52    129.33 o
   8  -6   9     7992.35     8684.66    986.04 o
  -5  -5   9       86.41       79.68     61.50 o
  -4  -5   9      417.15      323.98    499.22 o
  -3  -5   9        4.76      122.04    235.17 o
  -2  -5   9     1960.10     2313.06    734.22 o
  -1  -5   9    12702.52    12341.47   1990.72 o
   0  -5   9     5214.96     5561.91    511.44 o
   1  -5   9     1113.52      967.01    277.73 o
   2  -5   9    20113.00    19605.24   1768.64 o
   3  -5   9    19179.69    20324.79   1886.11 o
   4  -5   9      304.64      269.27     94.54 o
   5  -5   9     4041.49     4193.71    537.06 o
   6  -5   9     7778.74     8553.46    675.05 o
   7  -5   9      565.77      673.87    211.64 o
   8  -5   9      993.04     1021.69    249.18 o
   9  -5   9     2300.79     2584.11    406.66 o
  -6  -4   9        1.31      -28.11     88.22 o
  -5  -4   9     3625.50     3333.75    413.12 o
  -4  -4   9     8005.49     6458.52    324.81 o
  -3  -4   9     1469.94     1201.30    722.23 o
  -2  -4   9     4334.18     4086.40    921.08 o
  -1  -4   9    15790.67    16035.25   2472.69 o
   0  -4   9     2527.91     2656.31    381.51 o
   1  -4   9     3650.61     3799.67    505.33 o
   2  -4   9    12836.45    11832.52   1198.74 o
   3  -4   9     4471.45     4617.96    650.27 o
   4  -4   9       15.27       31.19     73.12 o
   5  -4   9      691.22      939.62    338.23 o
   6  -4   9        4.72       79.72     84.20 o
   7  -4   9      670.55      884.57    204.59 o
   8  -4   9      957.00     1037.55    138.77 o
   9  -4   9      612.00      807.22    187.23 o
  10  -4   9       13.44        1.03     65.75 o
  -6  -3   9      202.85      160.76    116.93 o
  -5  -3   9     6030.04     6030.82    672.74 o
  -4  -3   9     6654.99     7141.27    722.76 o
  -3  -3   9      731.30       70.66    193.86 o
  -2  -3   9      261.33      282.94    202.49 o
  -1  -3   9      559.37      338.32    235.17 o
   0  -3   9      253.34      225.91    335.06 o
   1  -3   9      197.00      142.67     87.33 o
   2  -3   9     1786.32     2062.15    329.47 o
   3  -3   9     1980.11     1955.77    295.65 o
   4  -3   9     1683.24     1581.16    247.11 o
   5  -3   9      128.29      200.19    107.31 o
   6  -3   9      289.29      395.74    128.74 o
   7  -3   9      779.28      788.02    304.09 o
   8  -3   9     2101.91     2205.33    264.18 o
   9  -3   9     3332.86     3590.24    404.26 o
  10  -3   9     2899.14     2896.51    248.89 o
  -6  -2   9      114.53      101.79     67.47 o
  -5  -2   9      484.45      653.83    174.85 o
  -4  -2   9       88.84       92.85     86.44 o
  -3  -2   9     2430.68     2426.19    206.62 o
  -2  -2   9      402.78      382.63    172.52 o
  -1  -2   9       19.41      111.69    142.19 o
   0  -2   9     1089.88     1270.30    536.27 o
   1  -2   9      482.81      534.38    135.39 o
   2  -2   9      252.81      340.62    125.31 o
   3  -2   9     2356.28     2641.37    341.92 o
   4  -2   9      631.81      695.15    140.95 o
   5  -2   9      832.11     1035.69    182.19 o
   6  -2   9    11296.95    11420.41    909.94 o
   7  -2   9     1274.87     1395.59    198.86 o
   8  -2   9     3062.38     3167.11    273.82 o
   9  -2   9     9599.26     9585.51   1323.79 o
  10  -2   9     4521.70     4793.71    507.12 o
  11  -2   9      381.15      340.14    130.10 o
  -7  -1   9      300.55      308.54    301.82 o
  -6  -1   9      508.38      361.52    118.79 o
  -5  -1   9      271.96      243.63     74.43 o
  -4  -1   9      428.97      592.93    159.97 o
  -3  -1   9        0.01       22.07     22.55 o
  -2  -1   9     2354.53     2826.02    155.91 o
  -1  -1   9    18143.88    18196.49   2421.11 o
   0  -1   9     6192.00     6204.97   1111.95 o
   1  -1   9     1978.53     2090.60    570.59 o
   2  -1   9    15229.92    16389.99   1240.08 o
   3  -1   9    22938.05    22526.93   1783.61 o
   4  -1   9     3530.83     3254.73    291.23 o
   5  -1   9     2783.09     2649.88    243.95 o
   6  -1   9     6157.27     6458.98    495.03 o
   7  -1   9     2045.61     1890.80    207.88 o
   8  -1   9      535.32      724.91    208.02 o
   9  -1   9        0.86       27.19     47.08 o
  10  -1   9       35.60       21.28     54.03 o
  11  -1   9       99.91      104.24    158.90 o
  -7   0   9     3487.18     3302.57    422.59 o
  -6   0   9      863.23      902.08    156.60 o
  -5   0   9     2207.09     2257.18    207.69 o
  -4   0   9     9869.99    11058.33    897.77 o
  -3   0   9     5335.77     5457.68    227.65 o
  -2   0   9       83.09      120.36     52.94 o
  -1   0   9    10714.48    12836.46    743.71 o
   0   0   9     5461.74     5756.10    388.23 o
   1   0   9       52.31       97.34    149.10 o
   2   0   9     2666.42     2324.87    405.34 o
   3   0   9     1539.87     1449.46    159.60 o
   4   0   9       48.97       47.57     55.70 o
   5   0   9      840.31      849.09    111.11 o
   6   0   9      511.82      588.86     99.51 o
   7   0   9      184.32      203.37     64.17 o
   8   0   9        7.48       41.49     55.43 o
   9   0   9      829.63      758.31    141.01 o
  10   0   9      770.54      938.15    275.85 o
  11   0   9       24.80       10.15     44.55 o
  -7   1   9     2857.02     3170.22    564.78 o
  -6   1   9      188.00      254.79    155.27 o
  -5   1   9     2543.32     2725.84    400.43 o
  -4   1   9     2937.03     3635.48    444.92 o
  -3   1   9      219.42      244.49     72.91 o
  -2   1   9       15.46       41.49     27.17 o
  -1   1   9       77.68       87.33     52.78 o
   0   1   9      368.72      395.01     55.95 o
   1   1   9      739.58      696.88    172.07 o
   2   1   9     5788.75     5017.59    411.33 o
   3   1   9     6546.43     5192.90    574.22 o
   4   1   9     2438.03     2276.75    251.25 o
   5   1   9     2747.51     2665.17    168.79 o
   6   1   9     8546.39     8199.75    509.69 o
   7   1   9     3229.93     3377.17    260.54 o
   8   1   9       45.42       93.21     42.77 o
   9   1   9      233.70      234.56     59.39 o
  10   1   9     2025.77     2211.82    277.21 o
  11   1   9      126.74      127.05     64.25 o
  -6   2   9        4.02       49.58     96.43 o
  -5   2   9      351.33      452.37     98.43 o
  -4   2   9     1353.09     1681.63    280.57 o
  -3   2   9     1145.59     1098.34    250.97 o
  -2   2   9      160.64      138.07     45.56 o
  -1   2   9        6.90       46.96     31.03 o
   0   2   9      468.49      609.92     72.55 o
   1   2   9      442.31      515.70     63.81 o
   2   2   9     2739.03     3044.30    363.69 o
   3   2   9     3700.56     3727.19    251.34 o
   4   2   9        4.71       39.98     26.55 o
   5   2   9       71.87       91.13     26.90 o
   6   2   9      319.70      287.13     51.68 o
   7   2   9      131.10      130.21     95.34 o
   8   2   9        3.99       11.98     26.76 o
   9   2   9     1554.83     1801.53    156.18 o
  10   2   9      748.85      834.09     82.59 o
  11   2   9        7.71        3.82     35.27 o
  12   2   9      774.92      936.03    120.97 o
  -6   3   9        5.41       20.16     87.71 o
  -5   3   9      445.36      384.81    162.53 o
  -4   3   9      230.00      168.53    110.41 o
  -3   3   9       48.57       52.33     23.81 o
  -2   3   9     1384.83     1526.95    156.22 o
  -1   3   9      189.87      198.76     54.56 o
   0   3   9     2231.87     2356.63    188.78 o
   1   3   9      479.61      493.12     60.63 o
   2   3   9    17634.09    19047.84    944.70 o
   3   3   9    17054.65    17884.29    932.70 o
   4   3   9      899.98      934.16    116.23 o
   5   3   9     1119.67     1252.14    207.75 o
   6   3   9     1916.74     1769.35    269.86 o
   7   3   9      783.59      830.18     45.16 o
   8   3   9       84.16       72.37     25.45 o
   9   3   9      979.30      995.39     70.75 o
  10   3   9     1378.74     1345.42    146.29 o
  11   3   9      109.35       68.95     55.53 o
  -6   4   9        7.86       71.91    115.68 o
  -5   4   9     2892.68     3322.95    474.71 o
  -4   4   9     4732.29     5450.59    625.80 o
  -3   4   9     1865.20     2276.56    303.27 o
  -2   4   9     1422.42     1313.50    167.07 o
  -1   4   9      404.65      466.63     80.92 o
   0   4   9     2588.67     2824.93    188.77 o
   1   4   9     1196.20     1084.51    127.67 o
   2   4   9      283.53      319.69     35.45 o
   3   4   9     1370.89     1323.51    147.82 o
   4   4   9     1761.54     1634.42    261.87 o
   5   4   9      385.58      539.54     92.07 o
   6   4   9     6469.84     6857.83    728.77 o
   7   4   9     5823.41     6069.31    675.74 o
   8   4   9        1.39       20.73     24.62 o
   9   4   9     1031.12     1284.70    183.87 o
  10   4   9     1637.50     1898.00    207.20 o
  11   4   9      109.92      131.66    100.97 o
  -6   5   9        0.25       -5.45     83.72 o
  -5   5   9      221.66      227.55    148.01 o
  -4   5   9       36.69       25.42     40.50 o
  -3   5   9      241.34      181.70     85.63 o
  -2   5   9      158.01      156.17     36.13 o
  -1   5   9      988.60     1013.13     96.85 o
   0   5   9     3241.39     3451.57    194.82 o
   1   5   9        1.63        1.88     18.72 o
   2   5   9     3652.94     5773.15   1458.99 o
   3   5   9    10235.51    10484.77   1052.93 o
   4   5   9     2937.01     2842.79    399.52 o
   5   5   9     1369.56     1071.99    247.89 o
   6   5   9    16190.72    17672.93   1533.26 o
   7   5   9     9403.31    13018.48   1379.26 o
   8   5   9      951.54      908.55    202.67 o
   9   5   9      542.95      664.63    196.42 o
  10   5   9     2964.49     3648.40    930.35 o
  11   5   9      761.99      780.00     99.35 o
  -5   6   9     1795.14     1570.81    180.90 o
  -4   6   9     5948.50     4774.14    692.09 o
  -3   6   9     3913.09     4057.56    318.75 o
  -2   6   9       27.26       39.80     25.53 o
  -1   6   9     4242.40     4364.68    196.72 o
   0   6   9     5233.04     5470.58    290.91 o
   1   6   9     4206.02     4737.81    602.77 o
   2   6   9      398.97      513.07    124.42 o
   4   6   9       68.23       60.29     58.11 o
   5   6   9        5.32       41.41     91.35 o
   6   6   9      377.72      316.35    147.28 o
   7   6   9      378.19      416.96     88.08 o
   8   6   9       36.90       43.58     77.91 o
   9   6   9      114.64       67.87     36.78 o
  10   6   9      901.46      965.45    172.04 o
  11   6   9      940.88     1020.24    214.29 o
  -4   7   9      739.64      878.75     94.77 o
  -3   7   9      761.65      840.52    102.84 o
  -2   7   9       75.67       66.44     39.45 o
  -1   7   9     1123.92     1092.64     82.17 o
   0   7   9      558.11      802.47     87.73 o
   1   7   9      174.44      184.56     35.28 o
   2   7   9      189.55      186.38     48.55 o
   3   7   9      569.19      661.35    138.56 o
   4   7   9      123.33      163.08     48.50 o
   6   7   9     1557.57      887.49    238.81 o
   7   7   9       41.58       73.37    100.79 o
   8   7   9       17.00        0.36     31.78 o
   9   7   9      162.54      128.57    106.96 o
  10   7   9     2396.68     2237.70    358.66 o
  -4   8   9      306.02      254.44     69.39 o
  -3   8   9       17.96       37.12     39.40 o
  -2   8   9      401.82      436.33     71.93 o
  -1   8   9      982.60      949.06     88.72 o
   0   8   9      120.81      138.51     33.55 o
   1   8   9      183.08      188.69     50.93 o
   2   8   9     1435.55     1598.09    121.31 o
   3   8   9     3737.78     3805.78    459.19 o
   4   8   9     2439.42     2739.94    231.58 o
   5   8   9        2.34       11.04     35.02 o
   7   8   9    15223.13    17023.34   1831.45 o
   8   8   9     1023.28     1352.21    284.93 o
   9   8   9     2725.09     3136.44    458.36 o
  10   8   9     6631.16     7474.00    866.78 o
  -3   9   9     1442.32     1403.89    141.68 o
  -2   9   9      569.45      604.67     70.16 o
  -1   9   9     1117.16     1133.86    116.53 o
   0   9   9     6726.88     6780.15    397.22 o
   1   9   9     2825.19     2901.64    165.05 o
   2   9   9      429.56      476.76     70.76 o
   3   9   9     8073.72     8292.63    379.78 o
   4   9   9     4609.44     4652.14    332.74 o
   5   9   9       13.03       -0.27     52.88 o
   7   9   9     8083.70     9091.34    820.29 o
   8   9   9      367.65      381.73    188.87 o
   9   9   9     1402.09     1421.03    339.23 o
  -1  10   9     7319.69     6477.74    425.73 o
   0  10   9    13998.53    13102.13    986.48 o
   1  10   9     4191.29     4423.37    286.92 o
   2  10   9       98.49       62.02     29.50 o
   3  10   9     1666.95     1665.77    120.78 o
   4  10   9     1613.05     1525.80    173.72 o
   5  10   9      364.10      394.93    125.13 o
   6  10   9       24.69       98.80     90.42 o
   7  10   9      149.77      145.10     86.62 o
   8  10   9       30.21       14.89     92.07 o
   0  11   9      333.81      335.87     79.36 o
   1  11   9        0.82        9.91     42.83 o
   2  11   9        3.12       26.48     27.59 o
   3  11   9       62.10       45.86     57.95 o
   4  11   9      493.74      527.44    125.46 o
   5  11   9      300.00      355.92     86.74 o
   6  11   9      137.39      127.18    102.45 o
  -1  -8  10     5089.73     5068.86    866.88 o
   0  -8  10     5785.70     6238.45    727.65 o
   1  -8  10      182.00       69.47    161.29 o
   2  -8  10     2730.19     2997.60    668.42 o
   3  -8  10     3324.94     3398.14    558.75 o
   4  -8  10       10.66       30.11     91.45 o
   5  -8  10     2091.91     2033.83    398.47 o
  -3  -7  10     2115.79     2693.52   1021.33 o
  -2  -7  10      519.91      229.18    521.92 o
  -1  -7  10     3935.68     3556.31   1555.24 o
   0  -7  10     2493.70     2390.56    341.54 o
   1  -7  10       53.51       67.12     94.34 o
   2  -7  10       17.34      -25.84     85.79 o
   3  -7  10       56.47       87.62    144.82 o
   4  -7  10       24.29       -3.67     87.31 o
   5  -7  10       49.30       -7.65     90.83 o
   6  -7  10      447.25      386.47    182.12 o
   7  -7  10      582.17      561.33    169.34 o
  -4  -6  10        1.27      143.28    514.48 o
  -3  -6  10      376.35      202.49    591.11 o
  -2  -6  10      769.35      488.87    411.33 o
  -1  -6  10        2.74      -54.66    296.01 o
   0  -6  10      539.82      333.58    169.25 o
   1  -6  10       63.13       52.42     97.27 o
   2  -6  10      308.65      311.85    138.09 o
   3  -6  10     2231.96     2366.78    420.58 o
   4  -6  10     1099.31     1085.30    181.84 o
   5  -6  10       31.38       60.95     89.44 o
   6  -6  10      798.43     1118.18    293.81 o
   7  -6  10     1116.85     1249.04    220.74 o
   8  -6  10       30.37       60.30    103.59 o
  -4  -5  10      414.97       56.25    145.74 o
  -3  -5  10      274.04      297.65    513.02 o
  -2  -5  10      385.11      211.02    505.22 o
  -1  -5  10        0.58      170.34    415.87 o
   0  -5  10      649.24      879.62    239.28 o
   1  -5  10       59.14       42.01     94.78 o
   2  -5  10     4520.20     4507.11    632.12 o
   3  -5  10     7700.45     7395.28    727.27 o
   4  -5  10     2456.78     2469.30    374.69 o
   5  -5  10     2050.47     1997.28    327.91 o
   6  -5  10    12882.47    14073.50   1419.02 o
   7  -5  10     5552.18     6431.33    541.82 o
   8  -5  10      177.87      164.22    136.17 o
   9  -5  10     1022.05     1083.82    268.47 o
  -5  -4  10     1918.23     1921.56    309.99 o
  -4  -4  10     7524.25     8148.49    678.62 o
  -3  -4  10     7943.94     6286.69   1861.96 o
  -2  -4  10      624.60      417.68    499.40 o
  -1  -4  10     7067.62     7206.86   2132.91 o
   0  -4  10    11914.93    10653.48   2463.61 o
   1  -4  10     3808.63     3800.03    351.15 o
   2  -4  10      330.87      153.86    119.78 o
   3  -4  10     1601.47     1525.16    307.29 o
   4  -4  10      205.86      190.25    115.47 o
   5  -4  10      398.76      372.99    137.05 o
   6  -4  10      200.87      224.45    121.71 o
   7  -4  10       67.78       60.60     87.18 o
   8  -4  10      156.97      100.64    100.35 o
   9  -4  10        2.94       97.46    100.85 o
  -5  -3  10      158.12      206.36    126.84 o
  -4  -3  10     2364.67     2251.07    312.81 o
  -3  -3  10     2022.12     1803.35    160.35 o
  -2  -3  10      862.19      508.67    461.99 o
  -1  -3  10     1383.28     1117.94    699.17 o
   0  -3  10      634.88      821.57    547.35 o
   1  -3  10      911.99     1098.84    182.46 o
   2  -3  10       36.16       10.52     68.36 o
   3  -3  10      380.51      315.09    132.36 o
   4  -3  10       10.19       -6.96     62.66 o
   5  -3  10      583.23      521.24    136.36 o
   6  -3  10      670.91      956.94    195.21 o
   7  -3  10     1220.26     1421.62    228.75 o
   8  -3  10      567.79      437.47    143.19 o
   9  -3  10       53.11       40.42     74.92 o
  10  -3  10     1025.70      977.54    211.80 o
  -6  -2  10      647.43      838.53    229.12 o
  -5  -2  10      394.48      340.42    143.34 o
  -4  -2  10      720.29      805.45    165.67 o
  -3  -2  10     1092.75     1060.09    111.53 o
  -2  -2  10      292.61      187.13     86.62 o
  -1  -2  10      523.36      462.54    377.01 o
   0  -2  10     3278.97     3507.64   1044.75 o
   1  -2  10     5949.43     6112.53   1280.84 o
   2  -2  10      270.50      269.42    119.55 o
   3  -2  10     3597.13     3345.04    406.59 o
   4  -2  10       22.24       25.13     62.00 o
   5  -2  10      148.11      185.02     83.42 o
   6  -2  10     1065.99     1143.42    186.12 o
   7  -2  10      713.47      759.03    152.21 o
   8  -2  10     1315.07     1502.94    590.21 o
   9  -2  10       39.71       66.32     66.87 o
  10  -2  10      205.52      181.69     94.13 o
  -6  -1  10      483.86      513.36    115.95 o
  -5  -1  10       94.23       71.94     90.02 o
  -4  -1  10        0.80       40.03     69.26 o
  -3  -1  10      354.80      312.08     49.14 o
  -2  -1  10      182.61      232.57     40.31 o
  -1  -1  10     2637.02     2250.17    171.76 o
   0  -1  10       66.22       39.59    170.34 o
   1  -1  10      241.87      245.16    262.78 o
   2  -1  10      235.35      147.46    180.51 o
   3  -1  10      140.12      136.17     78.81 o
   4  -1  10      121.58      132.88     72.28 o
   5  -1  10     1327.05     1372.66    196.40 o
   6  -1  10     4200.47     4403.88    372.89 o
   7  -1  10     2143.67     2338.68    232.76 o
   8  -1  10      160.65      156.31     70.80 o
   9  -1  10     1214.25     1395.71    180.66 o
  10  -1  10        9.65       46.88     60.52 o
  11  -1  10       75.90       88.64     75.86 o
  -6   0  10      150.32      169.82    117.08 o
  -5   0  10        4.82       53.40     63.66 o
  -4   0  10     1055.92     1298.38    210.73 o
  -3   0  10     3625.17     3524.35    292.61 o
  -2   0  10      558.78      498.91     77.25 o
  -1   0  10     4782.25     4982.11    266.15 o
   0   0  10     4455.84     4240.84    642.51 o
   1   0  10     4504.17     4468.13    840.63 o
   2   0  10       12.00      136.56    140.38 o
   3   0  10       24.75        2.83     49.98 o
   4   0  10       10.50        7.18     37.74 o
   5   0  10        2.04       -8.22     31.19 o
   6   0  10     2111.98     2276.06    194.58 o
   7   0  10     3947.13     4059.66    295.47 o
   8   0  10     1580.83     1699.68    172.37 o
   9   0  10      706.97      692.72    149.60 o
  10   0  10     4824.15     5159.56    723.14 o
  11   0  10     2257.16     2418.64    331.64 o
  -6   1  10     1978.52     2072.94    254.83 o
  -5   1  10      602.30      613.73     92.61 o
  -4   1  10        2.58       92.80    128.03 o
  -3   1  10       38.83       65.43     37.21 o
  -2   1  10      402.91      488.62     64.06 o
  -1   1  10       17.17       40.79     31.71 o
   0   1  10     1367.62     1461.69    115.19 o
   1   1  10     2613.42     2701.27    177.99 o
   2   1  10       16.42       69.13     62.33 o
   3   1  10     4538.98     3985.79    521.20 o
   4   1  10     4658.64     3539.60    288.93 o
   5   1  10       83.59      107.71     38.95 o
   6   1  10     8613.37     8265.46    514.79 o
   7   1  10    12767.45    12068.87    871.69 o
   8   1  10      900.89     1013.43    136.83 o
   9   1  10     2915.35     2801.82    342.95 o
  10   1  10     3853.24     4607.17    397.80 o
  11   1  10      619.66      767.44    162.44 o
  -6   2  10       23.86       22.16     90.80 o
  -5   2  10        4.26      -35.05     48.12 o
  -4   2  10     1283.40     1397.06    260.60 o
  -3   2  10     3719.84     3229.21    757.64 o
  -2   2  10      498.33      483.81     61.99 o
  -1   2  10     6010.11     6677.81    333.60 o
   0   2  10    18198.36    19193.40   1007.41 o
   1   2  10     8011.04     7624.20    405.70 o
   2   2  10        1.32       31.21     25.01 o
   3   2  10     8042.19     5088.74   1371.16 o
   4   2  10     9861.41    12777.68   1162.80 o
   5   2  10      574.09      551.03    111.78 o
   6   2  10      711.61      753.97     99.36 o
   7   2  10     1479.02     1562.23    130.66 o
   8   2  10       98.36      116.72     48.36 o
   9   2  10      149.33      143.21     47.49 o
  10   2  10        0.16       18.90     32.73 o
  11   2  10      224.15      422.52    181.51 o
  -5   3  10     1225.78     1470.25    288.38 o
  -4   3  10      577.60      663.94    181.78 o
  -3   3  10     3342.33     3161.62    436.21 o
  -2   3  10      483.89      500.74     90.06 o
  -1   3  10      491.16      711.59     87.61 o
   0   3  10      452.62      675.52    108.36 o
   1   3  10      356.95      410.05     55.02 o
   2   3  10      236.74      217.85     80.42 o
   3   3  10        3.89     1944.82   1429.11 o
   4   3  10        3.88        3.63     31.24 o
   5   3  10      347.47      882.58    206.12 o
   6   3  10       20.86       49.94     77.91 o
   7   3  10     1177.32     1148.27    137.65 o
   8   3  10      734.90      717.48     47.90 o
   9   3  10      239.46      298.70     42.67 o
  10   3  10        2.45        9.31     17.54 o
  11   3  10      276.90      491.32    139.11 o
  -5   4  10       99.89      144.74    122.40 o
  -4   4  10      816.14      958.31    221.74 o
  -3   4  10      131.30      230.09    112.96 o
  -2   4  10        2.73       11.61     36.37 o
  -1   4  10       55.19       62.14     40.83 o
   0   4  10      119.24      110.78     44.66 o
   1   4  10      202.90      164.42     48.37 o
   2   4  10       13.98       30.19     25.52 o
   3   4  10       18.76       63.56     48.67 o
   4   4  10      353.18      368.47    140.56 o
   5   4  10      311.95      308.90     77.54 o
   6   4  10     2697.83     2693.15    392.26 o
   7   4  10     9555.25     9921.26   1046.03 o
   8   4  10     5475.75     4882.73    602.55 o
   9   4  10      445.40      471.94    203.01 o
  10   4  10     9875.93    12899.46   3659.18 o
  11   4  10     5657.82     6484.09    756.55 o
  -4   5  10      676.65      851.53    219.01 o
  -3   5  10      555.69      568.41    164.89 o
  -2   5  10       20.23       28.76     41.28 o
  -1   5  10      619.17      640.50     95.72 o
   0   5  10     3559.98     4031.13    266.81 o
   1   5  10     8541.60     8262.24    884.22 o
   2   5  10     1241.81     1305.27    108.19 o
   3   5  10     6911.27     5611.86    660.12 o
   4   5  10    14975.83    15710.00   1620.80 o
   5   5  10     1085.77      949.41    251.34 o
   6   5  10     4592.78     6044.79    744.02 o
   8   5  10     2681.15     4053.89    523.74 o
   9   5  10     1922.13     1996.89    333.42 o
  -4   6  10     2010.89     1937.33    362.66 o
  -3   6  10     5297.04     5986.59    938.43 o
  -2   6  10     1625.41     1817.31    180.96 o
  -1   6  10     1116.85     1236.82    134.86 o
   0   6  10    10855.43    10946.67    812.36 o
   1   6  10     9116.46     9636.89    504.12 o
   2   6  10       53.04       92.07    103.15 o
   4   6  10    13642.23    15162.47   1331.32 o
   5   6  10     2820.29     2326.14    382.82 o
   6   6  10      536.43      471.44     99.52 o
   7   6  10     1086.22     1907.54    351.76 o
   8   6  10      152.50      635.97    195.40 o
  -4   7  10     1538.68     1280.28    185.87 o
  -3   7  10     6099.64     5350.62   1010.70 o
  -2   7  10     4377.18     4693.08    606.55 o
  -1   7  10       28.24       28.56     18.60 o
   0   7  10      992.08      923.79    109.92 o
   1   7  10      772.86      549.08    177.23 o
   2   7  10      203.94      149.05     58.88 o
   3   7  10      524.16      593.47    213.56 o
   4   7  10      282.22      250.25    163.80 o
   6   7  10        0.82      -22.16     85.17 o
   7   7  10        2.43       52.48     56.48 o
   8   7  10      391.19      179.60    135.47 o
   9   7  10      103.99       79.36    103.33 o
  10   7  10      124.15       64.83     97.88 o
  -3   8  10     1184.34     1262.34    137.81 o
  -2   8  10      189.93      204.43     59.49 o
  -1   8  10      263.67      265.63     51.10 o
   0   8  10       35.90       37.44     27.68 o
   1   8  10      263.02      103.81     52.55 o
   2   8  10      266.62      207.51     76.12 o
   3   8  10        6.91       28.62     67.00 o
   4   8  10      412.62      570.05    133.84 o
   5   8  10      380.71      595.47    227.73 o
   6   8  10      563.96      588.57    132.02 o
   7   8  10     4635.23     5258.10    721.14 o
  -2   9  10      150.17      117.28     40.47 o
  -1   9  10      363.17      355.43     62.36 o
   0   9  10     4335.91     4173.41    310.15 o
   1   9  10     3516.91     3410.09    378.53 o
   2   9  10      134.85      194.03     43.25 o
   3   9  10     1983.59     1891.45    195.25 o
   4   9  10     7706.72    10090.08    753.02 o
   5   9  10     3516.53     4424.91    724.41 o
   6   9  10      915.61     1018.97    191.23 o
   7   9  10     2401.33     3097.94    546.26 o
   8   9  10     2048.76     2358.10    435.48 o
   9   9  10        2.27       41.04    100.43 o
   0  10  10     3156.99     2838.70    250.30 o
   1  10  10     4573.26     4447.15    320.07 o
   2  10  10      240.99      345.05     61.96 o
   3  10  10     2306.64     2399.67    303.64 o
   4  10  10     4560.74     4748.24    381.35 o
   5  10  10      734.20      814.19    196.06 o
   6  10  10       20.79       79.18     76.27 o
   2  11  10       59.00       38.32     99.70 o
   3  11  10      112.26      150.04     84.58 o
   4  11  10      452.77      496.53    104.44 o
   5  11  10       49.41       83.85     87.46 o
   2  -8  11      124.18      851.68    859.97 o
  -1  -7  11      842.88      599.83    744.02 o
   0  -7  11     2500.53     2235.62    456.61 o
   1  -7  11       95.33       99.20    146.78 o
   2  -7  11      286.35      161.07    160.92 o
   3  -7  11      245.16      218.13    121.95 o
   4  -7  11       21.29       29.50    102.85 o
   5  -7  11       77.30       28.33    101.81 o
   6  -7  11     1570.75     1468.36    519.29 o
  -2  -6  11      445.68      323.43    661.76 o
  -1  -6  11      816.43      670.29    411.33 o
   0  -6  11     2548.35     2715.44    373.83 o
   1  -6  11     2028.08     2043.77    256.10 o
   2  -6  11      216.43      163.03    154.43 o
   3  -6  11       31.42       95.48    120.85 o
   4  -6  11      622.26      644.48    213.74 o
   5  -6  11      855.41      820.89    233.22 o
   6  -6  11       89.82      178.03    135.18 o
   7  -6  11       10.47      195.38    160.61 o
  -3  -5  11      972.91      581.85    761.82 o
  -2  -5  11      152.41      -53.03    346.50 o
  -1  -5  11     1615.03     1306.99    976.84 o
   0  -5  11     1709.33     1906.27    943.60 o
   1  -5  11       20.23        5.73     86.80 o
   2  -5  11       65.21      174.02    135.10 o
   3  -5  11       18.48       -4.91     56.58 o
   4  -5  11      102.78      114.47    102.76 o
   5  -5  11        7.57       24.29     46.60 o
   6  -5  11      414.25      360.03    164.75 o
   7  -5  11     1577.34     1428.74    313.14 o
   8  -5  11      157.18      144.71    129.53 o
  -4  -4  11       75.26       59.77    101.85 o
  -3  -4  11        9.62        1.56     36.54 o
  -2  -4  11        5.45       78.45    345.77 o
  -1  -4  11      445.82      541.35    600.74 o
   0  -4  11     2817.60     2812.28   1008.07 o
   1  -4  11     1599.83     1647.00    325.07 o
   2  -4  11        2.29       10.72     58.58 o
   3  -4  11      424.43      436.03    172.48 o
   4  -4  11     1926.00     1733.00    243.07 o
   5  -4  11      258.78      279.22    124.53 o
   6  -4  11      486.08      532.98    169.14 o
   7  -4  11     1506.59     1738.26    306.76 o
   8  -4  11     1341.86     1653.68    293.63 o
   9  -4  11       53.24       37.85     84.04 o
  -4  -3  11        3.81       57.43     53.95 o
  -3  -3  11      944.73      937.97    105.47 o
  -2  -3  11      427.78      521.02    540.45 o
  -1  -3  11       11.40        9.44    206.12 o
   0  -3  11       23.55       -4.72    180.69 o
   1  -3  11     2021.51     1889.02    721.87 o
   2  -3  11      625.29      737.67    239.81 o
   3  -3  11      439.37      407.29    146.60 o
   4  -3  11     2751.27     2656.44    358.28 o
   5  -3  11     1344.70     1347.54    207.76 o
   6  -3  11     1909.86     2138.55    299.68 o
   7  -3  11     4402.15     4749.32    510.75 o
   8  -3  11     2132.08     2481.54    327.39 o
   9  -3  11      644.55      703.00    178.17 o
  -5  -2  11       68.68       13.07     74.35 o
  -4  -2  11        1.40      -15.06     66.59 o
  -3  -2  11      453.66      512.89    118.58 o
  -2  -2  11      234.79      275.88     60.86 o
  -1  -2  11      947.16      850.80    553.89 o
   0  -2  11     6478.89     6871.26   1044.75 o
   1  -2  11     8037.86     8311.55   1675.46 o
   2  -2  11       49.65       37.41    165.80 o
   3  -2  11     9874.35     9322.23    815.12 o
   4  -2  11    20684.61    19501.71   1801.45 o
   5  -2  11     3395.15     3102.21    301.45 o
   6  -2  11      173.67      171.77     90.26 o
   7  -2  11      191.49      268.94    105.32 o
   8  -2  11       23.74       34.79     56.01 o
   9  -2  11      282.64      304.34    108.59 o
  10  -2  11       40.58       86.26     75.82 o
  -5  -1  11     1466.09     1406.54    267.17 o
  -4  -1  11      437.21      346.86    139.67 o
  -3  -1  11     5541.42     5805.77    317.39 o
  -2  -1  11     6608.49     7434.43    882.41 o
  -1  -1  11      284.34      232.22     85.06 o
   0  -1  11     3739.36     3510.00    941.79 o
   1  -1  11     3869.81     3869.75    920.72 o
   2  -1  11       28.44       40.13    144.37 o
   3  -1  11     6946.77     6642.27    515.57 o
   4  -1  11     1851.19     1661.25    259.58 o
   5  -1  11        1.08       11.77     37.53 o
   6  -1  11      722.58      777.21    181.87 o
   7  -1  11       44.65      217.80    133.84 o
   8  -1  11       65.96       27.45     52.22 o
   9  -1  11      674.53      579.49    124.73 o
  10  -1  11       66.66       61.23     63.95 o
  -5   0  11        3.38       38.48     77.99 o
  -4   0  11     1461.19     1537.73    249.69 o
  -3   0  11     1539.04     1724.62    123.51 o
  -2   0  11      800.91      754.52    128.75 o
  -1   0  11       74.64       72.47     43.89 o
   0   0  11      365.14      391.23     47.93 o
   1   0  11        1.94        3.57     88.17 o
   2   0  11      259.23      166.53    167.44 o
   3   0  11      977.29      970.48    311.08 o
   4   0  11     1094.04      994.02    135.43 o
   5   0  11      172.71      160.28     57.06 o
   6   0  11      946.07      948.62    145.40 o
   7   0  11     1167.12     1157.00    132.67 o
   8   0  11     3748.53     4087.80    389.23 o
   9   0  11       23.00       20.87     42.70 o
  10   0  11     7726.13     7775.87    631.85 o
  11   0  11    10146.73    10638.83    930.74 o
  -5   1  11      115.93      183.23    114.46 o
  -4   1  11        1.27       74.46     88.62 o
  -3   1  11      171.88      157.78     39.28 o
  -2   1  11      100.78      127.76     61.76 o
  -1   1  11     1971.74     1887.22    237.26 o
   0   1  11     2239.44     2421.85    177.27 o
   1   1  11     3896.51     4177.32    247.30 o
   2   1  11     1595.86     1420.11    181.90 o
   3   1  11     2137.36     1985.27    250.69 o
   4   1  11    13456.49    11389.70    855.53 o
   5   1  11     7905.19     8011.61    410.36 o
   6   1  11        7.24       28.97     29.66 o
   7   1  11     6501.55     6285.46    384.13 o
   8   1  11     8598.82     9336.15    725.50 o
   9   1  11       86.82       93.72     70.44 o
  10   1  11     5034.99     5126.74    567.87 o
  11   1  11     5355.03     5232.64    639.69 o
  -5   2  11      649.18      671.19    137.81 o
  -4   2  11      253.51      239.37    103.77 o
  -3   2  11     1427.88     1259.70    165.58 o
  -2   2  11     4602.01     4353.75    273.40 o
  -1   2  11       54.47       91.45     55.92 o
   0   2  11     6344.54     6941.67    379.14 o
   1   2  11    17840.17    18952.47   1051.67 o
   2   2  11     1151.47     1135.65     91.39 o
   3   2  11     9462.70     9624.33    456.19 o
   5   2  11     8858.23     8057.30    464.54 o
   6   2  11        8.78       29.70     27.69 o
   7   2  11     6305.60     5572.63    512.06 o
   8   2  11     4378.03     4652.33    245.30 o
   9   2  11      768.28      777.26     86.71 o
  10   2  11      155.93      130.48     65.81 o
  11   2  11      149.59       83.95     50.91 o
  -5   3  11     2367.70     2580.74    422.41 o
  -4   3  11     1152.51     1250.69    245.89 o
  -3   3  11     9289.18     8698.83    868.60 o
  -2   3  11     7450.83     7534.24    772.62 o
  -1   3  11     1128.19     1212.34    104.31 o
   0   3  11     1631.14     1972.22    156.90 o
   1   3  11     5084.79     7004.68   1306.79 o
   2   3  11     1560.65     1692.78    206.35 o
   3   3  11        9.81       27.85     21.82 o
   4   3  11        3.03       20.16     70.28 o
   6   3  11      144.63      177.97    107.15 o
   7   3  11      831.87     1059.10    226.09 o
   8   3  11      708.32      797.41    121.13 o
   9   3  11      239.93      159.81     28.93 o
  10   3  11      164.54       14.63     85.26 o
  11   3  11      711.82     1042.58    253.52 o
  -4   4  11      251.92      266.41    136.75 o
  -3   4  11     1280.72     1343.49    244.44 o
  -2   4  11      773.98      814.15    187.23 o
  -1   4  11      199.22      202.86     56.60 o
   0   4  11      701.44      697.95     75.38 o
   1   4  11      611.18      574.06     55.13 o
   2   4  11     1202.52     1146.66    126.27 o
   3   4  11      938.42      686.82    187.05 o
   4   4  11       12.99        2.72     55.93 o
   5   4  11      108.71      111.69     57.02 o
   6   4  11       92.87      184.14    118.22 o
   7   4  11        9.35      -39.04     87.71 o
   8   4  11       94.54      125.67    120.77 o
   9   4  11       87.60      110.23    114.41 o
  10   4  11     2386.43     2320.32    412.24 o
  11   4  11     6111.05     8059.48    980.10 o
  -4   5  11      385.47      379.37    163.26 o
  -3   5  11      138.68      116.04     99.34 o
  -2   5  11        1.27        2.62     32.74 o
  -1   5  11       25.26       42.57     42.23 o
   0   5  11      394.35      648.86    159.08 o
   1   5  11     1507.41     1812.82    140.07 o
   2   5  11      997.03     1047.58     80.92 o
   3   5  11     1900.05     1334.77    255.70 o
   4   5  11    13541.46    13897.62   1421.40 o
   5   5  11    12003.17    11574.57   1291.01 o
   6   5  11      399.56      457.09    180.15 o
   7   5  11     6102.06     6607.76    808.85 o
   8   5  11     7007.36     7077.56    824.11 o
   9   5  11     1251.57     1135.01    264.05 o
  -3   6  11     1807.15     1947.68    321.44 o
  -2   6  11     4177.54     3344.24   2266.66 o
  -1   6  11      787.65      978.36    122.30 o
   0   6  11     1009.86     1178.83    133.80 o
   1   6  11     6956.21     8032.98    454.82 o
   2   6  11     2521.85     2424.13    168.32 o
   4   6  11     7957.70     8880.14    762.55 o
   5   6  11     5188.64     3277.73    497.95 o
   6   6  11       25.46       39.41     49.76 o
   7   6  11     1914.81     2358.28    415.14 o
   9   6  11      558.34      915.27    264.23 o
  10   6  11      379.53      386.99    182.87 o
  -3   7  11     5768.16     6218.04    751.47 o
  -2   7  11     7483.73     8716.34    910.55 o
  -1   7  11      756.31      797.38    103.33 o
   0   7  11     1419.80     1488.93    148.82 o
   1   7  11     3080.63     3410.12    338.87 o
   2   7  11     1953.07     2115.30    387.36 o
   3   7  11     1185.60     1261.77    295.47 o
   4   7  11       79.89      113.32    123.49 o
   6   7  11       30.85       -1.63     39.77 o
   7   7  11      560.38      220.46    155.81 o
   8   7  11     1621.84     1744.10    366.65 o
   9   7  11      336.40      372.47    173.25 o
  10   7  11        9.01       92.98    110.41 o
  -2   8  11       10.15      -15.24     43.44 o
  -1   8  11      108.27       94.92     41.59 o
   0   8  11      114.89       89.23     37.16 o
   1   8  11      271.76      348.69     79.42 o
   2   8  11       50.19       56.41     39.60 o
   3   8  11        8.87       93.52    127.67 o
   4   8  11       58.34       54.66    115.50 o
   5   8  11        7.20       95.70    132.02 o
   6   8  11      141.31      207.75    158.90 o
   9   8  11       31.20       31.96     98.79 o
  -1   9  11       19.10        7.76     19.06 o
   0   9  11       63.26       25.31     17.66 o
   1   9  11       26.89       45.56     69.91 o
   2   9  11       37.96       49.65     51.37 o
   3   9  11      723.53      705.09    118.99 o
   4   9  11     2765.97     4264.73    756.19 o
   5   9  11     1629.94     1117.03    361.57 o
   6   9  11       15.29      -15.80    100.79 o
   7   9  11     1349.57     1813.29    419.86 o
   8   9  11     2915.90     3001.15    541.72 o
   1  10  11      945.94      610.99    407.51 o
   2  10  11     1512.20     1963.67    424.13 o
   3  10  11       56.89      106.04     91.23 o
   4  10  11     1010.50     1181.68    162.36 o
   5  10  11      641.25      892.21    346.86 o
   6  10  11        1.69       33.78    128.21 o
   2  -7  12       55.23       64.24    133.10 o
   3  -7  12        6.93      -16.30     76.22 o
  -1  -6  12      190.40       24.88    313.99 o
   0  -6  12     1823.46     1183.68    951.41 o
   1  -6  12     3204.11     2829.68    481.03 o
   2  -6  12      385.13      178.42    155.63 o
   3  -6  12      620.25      275.49    162.05 o
   4  -6  12     4321.23     3622.63    507.69 o
   5  -6  12     6187.71     5768.95    511.78 o
   6  -6  12       10.43       49.34    117.59 o
  -2  -5  12     8469.94     8433.95   2682.08 o
  -1  -5  12     1235.69      322.16    483.24 o
   0  -5  12     1911.96     2056.09   1066.55 o
   1  -5  12     3373.07     3445.53   1176.23 o
   2  -5  12      868.32      683.91    278.40 o
   3  -5  12        2.75      -12.10     98.30 o
   4  -5  12      124.56       27.33     90.16 o
   5  -5  12       13.81       51.30     77.61 o
   6  -5  12      173.89      218.40    136.12 o
   7  -5  12      406.16      391.96    182.98 o
  -3  -4  12     2203.42     1060.05    942.88 o
  -2  -4  12     1540.33     2277.47    752.19 o
  -1  -4  12       60.35      217.20    429.31 o
   0  -4  12     1453.28     2066.08    929.80 o
   1  -4  12     1119.57      598.20    310.36 o
   2  -4  12       78.00       63.73     99.62 o
   3  -4  12        2.68        8.11     64.60 o
   4  -4  12       78.96       96.77    102.66 o
   5  -4  12        0.41      -16.52     63.29 o
   6  -4  12       56.29       49.29     82.52 o
   7  -4  12       17.56       12.93     82.52 o
   8  -4  12       55.91      173.11     75.72 o
  -3  -3  12       68.85       64.37    101.55 o
  -2  -3  12      257.07      221.76     76.53 o
  -1  -3  12      630.30      488.69    332.51 o
   0  -3  12      305.63      226.46    381.36 o
   1  -3  12       24.13      -65.38    235.36 o
   2  -3  12       57.67       31.60    173.61 o
   3  -3  12       37.81       50.75     80.32 o
   4  -3  12     4293.84     3811.88    394.62 o
   5  -3  12     7144.33     6844.64    585.11 o
   6  -3  12      713.86      590.48    158.75 o
   7  -3  12     3143.75     3503.12    471.17 o
   8  -3  12     7916.97     8480.98    866.91 o
   9  -3  12     1708.76     1839.03    297.24 o
  -3  -2  12     1136.04     1004.62    229.72 o
  -2  -2  12     3866.37     4432.96    265.13 o
  -1  -2  12     2249.13     2125.68    284.03 o
   0  -2  12      538.12      319.26    412.60 o
   1  -2  12     7599.29     7421.15   1512.56 o
   2  -2  12     4151.09     4351.54   1045.12 o
   3  -2  12      623.06      735.25    228.82 o
   4  -2  12    12485.46    12151.71    953.18 o
   5  -2  12     9108.81     8431.66    630.20 o
   6  -2  12      140.41      109.75     76.03 o
   7  -2  12     5358.57     5767.58    569.54 o
   8  -2  12     7797.97     8560.67    786.10 o
   9  -2  12     2231.35     2302.63    302.97 o
  -4  -1  12       96.47       81.53     58.19 o
  -3  -1  12     6495.75     6976.84    540.54 o
  -2  -1  12    13536.46    14797.23    999.59 o
  -1  -1  12     5827.15     7352.41    477.11 o
   0  -1  12     1385.41      984.12    344.73 o
   1  -1  12    11128.85    11053.73   2010.33 o
   2  -1  12     7827.62     7336.89   1299.00 o
   3  -1  12      612.08      227.91    176.15 o
   4  -1  12     1214.20     1079.98    148.69 o
   5  -1  12      341.76      299.36     87.34 o
   6  -1  12        2.78       -0.72     44.03 o
   7  -1  12       39.58       51.48     54.13 o
   8  -1  12      184.89      171.80    373.55 o
   9  -1  12        1.52       16.32     61.93 o
  10  -1  12      201.52      201.25     88.19 o
  -4   0  12      268.86      155.11    112.10 o
  -3   0  12      760.78      909.92    163.76 o
  -2   0  12     1119.66     1368.67    108.97 o
  -1   0  12       27.71       -1.73     42.64 o
   0   0  12      581.90     1182.96    358.91 o
   1   0  12      625.66       80.25    244.35 o
   2   0  12      438.80      420.14     68.74 o
   3   0  12        7.73       39.95    118.95 o
   4   0  12       53.45       64.83     60.84 o
   5   0  12      172.91      113.99     42.81 o
   6   0  12     1119.19     1084.15    167.53 o
   7   0  12       55.27       72.37     48.60 o
   8   0  12     1095.85      853.84    366.52 o
   9   0  12       39.18      109.43     55.88 o
  10   0  12       47.58       36.88     56.80 o
  -4   1  12      114.81      123.51     96.17 o
  -3   1  12      197.25      115.86     35.36 o
  -2   1  12       40.07       55.59     34.03 o
  -1   1  12      138.65      166.59     57.45 o
   0   1  12       53.28       72.52     37.32 o
   1   1  12     2333.77     2123.09    151.82 o
   2   1  12        1.36        3.52     16.26 o
   3   1  12     1172.73     1122.75    172.68 o
   4   1  12     2717.76     2367.56    404.52 o
   5   1  12     3714.98     3408.30    323.98 o
   6   1  12      582.44      454.21     74.81 o
   7   1  12     2663.01     2336.35    423.77 o
   8   1  12     8174.79     8508.88    643.87 o
   9   1  12     3142.35     3359.94    271.35 o
  10   1  12       21.55       26.50     40.54 o
  -4   2  12        0.88       -2.08     53.28 o
  -3   2  12     1313.95      994.23    193.36 o
  -2   2  12     3721.71     3605.17    252.09 o
  -1   2  12     6747.14     6455.12    412.95 o
   0   2  12       13.99       23.30     30.52 o
   1   2  12     6914.95     7388.41    403.54 o
   2   2  12     8032.82     8317.01    462.16 o
   3   2  12     1638.30     2065.94    378.95 o
   4   2  12     4439.42     2531.50    793.60 o
   5   2  12     5532.05     5292.06    302.19 o
   6   2  12      697.57      767.27     82.27 o
   7   2  12     2362.01     2310.70    165.08 o
   9   2  12     2708.32     2251.38    499.40 o
  -4   3  12      295.05      271.59    112.98 o
  -3   3  12     2021.24     1722.53    210.24 o
  -2   3  12     6787.99     6851.31    380.59 o
  -1   3  12     3778.60     3805.54    238.71 o
   0   3  12      847.16      928.77     94.58 o
   1   3  12     7890.30     9620.92   1070.66 o
   2   3  12     7132.45    12942.99   3860.04 o
   3   3  12      577.20      598.44    134.08 o
   4   3  12      142.54      912.85    994.09 o
   5   3  12      236.14      229.36     73.37 o
  -3   4  12        1.14      -21.97     68.46 o
  -2   4  12      323.35      358.92     75.95 o
  -1   4  12      196.68      179.56     52.61 o
   0   4  12       78.60       65.02     28.22 o
   1   4  12       23.73       39.30     29.63 o
   2   4  12      939.42      987.02     97.12 o
   3   4  12      326.09      305.84     36.93 o
   4   4  12       23.96      121.13    102.97 o
   5   4  12      288.89      189.77     68.46 o
   6   4  12      106.55       84.44     98.97 o
   7   4  12      396.83      702.44    214.29 o
  10   4  12       15.19       22.34     90.62 o
  -3   5  12        3.30       -9.44     63.02 o
  -2   5  12      125.82      102.20     56.64 o
  -1   5  12      386.48      397.70     82.30 o
   0   5  12      100.71       91.44     41.82 o
   1   5  12     1345.86     1427.18    132.41 o
   2   5  12      737.52      793.24     84.32 o
   3   5  12      141.84      136.75    102.60 o
   4   5  12       68.58       50.67     83.90 o
   5   5  12       26.68       11.99     75.55 o
   6   5  12        8.53       27.42     87.35 o
   7   5  12      214.54       49.94    105.51 o
   8   5  12     4095.70     4576.00    626.16 o
   9   5  12     2628.07     1760.27    360.12 o
  10   5  12       12.72       15.25     84.08 o
  -2   6  12      770.74      554.59    470.53 o
  -1   6  12      602.14      745.93    111.09 o
   0   6  12       91.03       65.78     47.41 o
   1   6  12     4121.32     4523.16    232.25 o
   2   6  12     4053.39     3727.78    258.56 o
   4   6  12        7.70        6.54     40.32 o
   5   6  12      227.29      142.19    119.49 o
   6   6  12      240.88      406.06     99.70 o
   7   6  12      122.48       27.97     88.08 o
  10   6  12       26.48       24.88     97.16 o
  -1   7  12     1004.64     1096.12    161.08 o
   0   7  12      173.14      147.04     45.84 o
   1   7  12     1994.95     2116.02    242.98 o
   2   7  12     1029.38      914.19    105.08 o
   3   7  12       38.52      134.20    124.03 o
   4   7  12        1.15       24.52     88.08 o
   5   7  12      141.73       66.65    111.14 o
   6   7  12      254.42      216.29     90.44 o
   7   7  12      148.24      118.22    130.93 o
   8   7  12     2444.37     2746.18    469.08 o
   0   8  12       35.35       48.98     43.40 o
   1   8  12     1027.38     1228.35    276.40 o
   2   8  12     2481.91     3204.54    352.67 o
   3   8  12     2353.77     2076.07    430.58 o
   4   8  12      179.68      345.22    202.49 o
   5   8  12     5212.22     3805.10    641.60 o
   6   8  12     2803.45     3819.81    623.98 o
   1   9  12      715.97      904.74    320.16 o
   2   9  12     1905.33     2095.14    261.32 o
   3   9  12      648.25      634.15    281.66 o
   4   9  12      431.12      485.42    263.87 o
   5   9  12     1485.02     1621.16    436.03 o
   6   9  12     1363.79     1975.65    497.41 o
   7   9  12      681.60      901.65    309.09 o
   0  -5  13      644.69      341.05    508.67 o
   1  -5  13     7347.63     7358.32   2013.05 o
   2  -5  13     9193.66     7609.18    868.45 o
   3  -5  13     1022.36      904.23    335.69 o
   4  -5  13     1655.64     1634.16    326.79 o
   5  -5  13     4831.84     4198.90    502.56 o
  -1  -4  13     1242.56      586.03    691.36 o
   0  -4  13       32.47       32.33    146.19 o
   1  -4  13      827.97      410.42    499.77 o
   2  -4  13      234.83      184.51    330.15 o
   3  -4  13        7.03        8.81     65.76 o
   4  -4  13      180.82      151.04    109.89 o
   5  -4  13      464.66      388.28    130.72 o
   6  -4  13      160.88      115.03     63.74 o
   7  -4  13       91.45       72.67     96.48 o
  -2  -3  13      524.74      453.47     62.67 o
  -1  -3  13       76.20       37.77    298.01 o
   0  -3  13      375.36      133.84    358.48 o
   1  -3  13      691.88      489.96    455.09 o
   2  -3  13      183.81       56.84    208.84 o
   3  -3  13        0.63       23.75     72.25 o
   4  -3  13      166.75      143.21     90.97 o
   5  -3  13      350.43      295.46    105.68 o
   6  -3  13      231.88      172.52     97.12 o
   7  -3  13      893.73      881.21    364.29 o
   8  -3  13     4551.25     4513.81    541.51 o
  -2  -2  13      724.80      718.48     78.51 o
  -1  -2  13      410.23      321.81     92.80 o
   0  -2  13       83.05       97.52    292.92 o
   1  -2  13     2026.61     2013.96    772.90 o
   2  -2  13     5078.20     4314.31   1127.38 o
   3  -2  13     2199.46     2089.15    575.50 o
   4  -2  13      730.33      814.08    157.52 o
   5  -2  13     5394.34     5088.76    446.06 o
   6  -2  13     3040.93     2878.77    294.38 o
   7  -2  13      388.73      331.50    120.15 o
   8  -2  13     2298.13     2296.47    294.02 o
  -2  -1  13     2912.42     2540.09    165.39 o
  -1  -1  13     4850.51     4693.99    293.07 o
   0  -1  13        4.82       11.15     23.46 o
   1  -1  13     3610.72     3851.68    374.84 o
   2  -1  13     8912.21     7982.30   1477.33 o
   3  -1  13     1432.81     1289.19    368.47 o
   4  -1  13     1247.88      789.24    184.87 o
   5  -1  13     4679.13     3771.55    300.10 o
   6  -1  13     2613.74     2772.25    268.92 o
   7  -1  13       56.31       41.55     58.50 o
   8  -1  13       27.23       56.00     58.47 o
   9  -1  13      199.69      152.19     81.38 o
  -3   0  13       25.99       53.47     78.81 o
  -2   0  13     2082.15     3055.47    654.18 o
  -1   0  13     2407.22     2310.92    283.05 o
   0   0  13      876.20      755.83    117.76 o
   1   0  13       17.49       52.76     44.95 o
   2   0  13       35.14     5368.29   3026.21 o
   3   0  13     1201.39     1234.35    396.25 o
   4   0  13       92.78       18.89     50.12 o
   5   0  13      602.91      428.76    104.60 o
   6   0  13     1205.65      993.39    290.11 o
   7   0  13      113.62       82.18     52.90 o
   8   0  13      534.99      497.05    172.25 o
   9   0  13      982.80     1038.25    352.85 o
  -3   1  13      370.28      303.37    123.74 o
  -2   1  13       36.47       23.29     59.44 o
  -1   1  13        0.62       61.41     39.72 o
   0   1  13       16.47       -8.23     37.19 o
   1   1  13      659.97      498.03    110.33 o
   2   1  13     1966.18     1977.45    151.46 o
   3   1  13        5.26       -2.05     14.35 o
   4   1  13      380.94      417.48     88.31 o
   5   1  13      725.81      716.86     79.12 o
   6   1  13      319.43      325.79     67.56 o
   7   1  13      570.18      465.49    184.78 o
   8   1  13      142.84      109.55     56.15 o
   9   1  13      804.28      658.67     99.34 o
  -3   2  13      115.31      117.32     87.07 o
  -2   2  13       27.47       49.66     36.28 o
  -1   2  13      365.42      491.86    130.93 o
   0   2  13     1131.71     1133.79    139.74 o
   1   2  13       64.20      453.75    248.16 o
   2   2  13      129.73       82.92     44.14 o
   3   2  13      586.49      616.54     81.16 o
   4   2  13       81.05      271.55    262.60 o
   5   2  13     2385.42     1968.87    129.57 o
   6   2  13     3264.32     3348.55    185.42 o
   7   2  13      235.41      217.56     32.51 o
  -2   3  13      612.31      640.95     87.57 o
  -1   3  13     1281.94     1454.35    131.90 o
   0   3  13      616.55      637.14     86.55 o
   1   3  13        0.18       28.35     37.50 o
   2   3  13     1545.88     1464.77    147.71 o
   3   3  13      195.89      109.82     64.98 o
   4   3  13      472.40      399.37    104.97 o
   5   3  13      886.47     1023.14    246.43 o
  -2   4  13      674.31      602.00     91.34 o
  -1   4  13      522.81      553.18     85.77 o
   0   4  13      328.42      369.03     66.81 o
   1   4  13     1773.33     1657.64    135.43 o
   2   4  13     2125.04     2068.91    279.06 o
   3   4  13     1279.86     1225.14     94.62 o
   4   4  13       58.73      311.81    144.01 o
   5   4  13     4594.83     4143.06    549.71 o
   6   4  13     5692.72     5687.77    508.48 o
   7   4  13     1250.11     1201.30    290.74 o
   8   4  13      348.34     1187.86    304.18 o
  -1   5  13     2908.99     2811.23    205.13 o
   0   5  13     1647.64     1700.26    144.03 o
   1   5  13      264.01      270.93     46.70 o
   2   5  13     4377.28     4241.43    498.31 o
   3   5  13     2681.60     2679.90    428.22 o
   4   5  13      460.82      479.07     99.70 o
   5   5  13     4711.50     6201.88    803.95 o
   6   5  13     1739.39     1690.89    224.82 o
   8   5  13      176.05      330.33    176.15 o
  -1   6  13     1469.64     1573.15    199.58 o
   0   6  13      975.27     1101.83    122.37 o
   1   6  13      295.44      311.05     75.86 o
   2   6  13       33.80      -22.16     78.82 o
   4   6  13      374.17      374.83     99.70 o
   5   6  13        7.29      -37.95     95.89 o
   6   6  13       12.23       19.25     47.76 o
   7   6  13       23.86       85.53    112.96 o
   8   6  13        2.89       81.90    126.39 o
   9   6  13        1.47       73.73    129.30 o
   0   7  13       43.44       37.95     43.04 o
   1   7  13       69.14      142.19     70.82 o
   2   7  13       80.45      114.59    123.13 o
   3   7  13      195.37      207.75    144.92 o
   4   7  13      311.15      352.49    178.15 o
   5   7  13      285.19      117.50    132.39 o
   6   7  13     1896.14     1960.39    262.05 o
   7   7  13      587.89      675.92    257.51 o
   8   7  13      210.36      146.92    142.74 o
   1   8  13       11.78       47.94     93.16 o
   2   8  13     2108.11     2329.41    297.10 o
   3   8  13     2689.95     2145.26    465.81 o
   4   8  13       26.86       59.75    124.03 o
   5   8  13     5308.66     4882.54    761.64 o
   6   8  13     9499.94    11565.12   1476.97 o
   2  -4  14      118.93       31.59    149.82 o
   3  -4  14       46.80       25.61    141.47 o
   4  -4  14        0.01      -10.75     65.75 o
   5  -4  14       76.52       73.30     59.20 o
   0  -3  14      721.43      445.47    500.13 o
   1  -3  14      125.60      120.77    315.62 o
   2  -3  14      388.15      182.69    319.44 o
   3  -3  14      319.28      136.93    235.90 o
   4  -3  14       47.22       93.30     80.20 o
   5  -3  14     1286.16     1198.16    210.36 o
   6  -3  14     1513.69     1563.16    253.20 o
   1  -2  14      711.52      411.51    436.75 o
   2  -2  14      430.47      237.35    318.53 o
   3  -2  14       14.66       67.56    169.62 o
   4  -2  14        5.49       25.42     79.90 o
   5  -2  14      248.74       95.06     70.86 o
   6  -2  14     2319.61     2109.32    269.45 o
   7  -2  14     1126.99      918.11    399.34 o
  -1  -1  14      405.82      236.09    109.80 o
   0  -1  14      730.07      729.40    121.63 o
   1  -1  14       38.21        4.85     20.28 o
   2  -1  14      228.24      165.71     72.01 o
   3  -1  14      150.62       42.68    124.58 o
   4  -1  14       18.57       35.05     70.82 o
   5  -1  14      796.59      598.56    116.41 o
   6  -1  14      141.13      145.41     96.98 o
   7  -1  14       36.81       15.02     44.31 o
   8  -1  14       41.53       31.19     69.96 o
  -1   0  14     1527.47     1592.00    172.82 o
   0   0  14      845.68      781.06    200.36 o
   1   0  14       98.68      116.30     51.50 o
   2   0  14       29.27       15.78     24.08 o
   3   0  14       14.82       -9.04     52.40 o
   4   0  14       22.46       22.52     52.12 o
   5   0  14     1414.71     1079.44    159.63 o
   6   0  14     6701.96     6311.75    694.63 o
   7   0  14     2926.42     2372.43    495.86 o
   8   0  14      121.44       70.68     63.66 o
  -1   1  14     2425.18     2981.16    497.93 o
   0   1  14     2890.04     2900.44    219.34 o
   1   1  14      447.55      406.74    139.70 o
   2   1  14     2123.16     1795.81    261.26 o
   3   1  14     4691.21     4439.19    275.03 o
   4   1  14      414.03      285.50    178.33 o
   6   1  14     1255.30     1381.99    210.29 o
   7   1  14      592.95      646.36     78.29 o
  -1   2  14     5767.31     5469.13    413.10 o
   0   2  14     3400.42     3644.86    249.38 o
   1   2  14      113.87       94.47     46.66 o
   2   2  14     3016.60     2851.09    460.51 o
   3   2  14     1539.29     1419.98    202.94 o
   4   2  14      461.95      514.65    291.02 o
   5   2  14     1131.28     1055.84     97.07 o
  -1   3  14       71.54      108.66     60.41 o
   0   3  14      121.00      103.98     64.70 o
   1   3  14      898.17      787.95    125.84 o
   2   3  14      226.46      137.73     80.90 o
   3   3  14      272.58      228.07    119.68 o
   4   3  14        6.89      -11.80     36.68 o
   6   3  14      681.78      848.99    144.74 o
   0   4  14       29.03       29.22     36.01 o
   1   4  14      624.71      502.89     88.65 o
   2   4  14       99.58       61.98     35.51 o
   3   4  14     3150.68     2989.71    408.79 o
   4   4  14      232.72      205.75     74.28 o
   5   4  14     1191.13     1141.91    258.42 o
   6   4  14     6002.94     5258.64    491.23 o
   7   4  14     4187.09     5788.55    789.24 o
   8   4  14       57.36      495.23    219.92 o
   0   5  14     5470.26     5465.82    479.31 o
   1   5  14     1452.65     1126.66    226.82 o
   3   5  14     8119.09     9067.01   1068.36 o
   4   5  14     4805.13     4400.57    408.24 o
   6   5  14     3500.99     3713.94    402.79 o
   8   5  14       30.82        9.99     94.43 o
   1   6  14      334.95      362.30    156.36 o
   2   6  14     1909.02     1406.69    294.56 o
   4   6  14     1872.94     1668.01    224.82 o
   5   6  14       64.65       62.47    107.87 o
   6   6  14     1379.61     1256.87    194.68 o
   2   7  14      246.49      292.38    167.07 o
   3   7  14        5.29       20.70     90.44 o
   4   7  14        9.89        5.08     78.82 o
   6   7  14     1113.79     1043.67    189.96 o
   3  -2  15     2440.78     1372.00    587.48 o
   4  -2  15     1918.43     1311.89    295.10 o
   5  -2  15        2.89      -14.71     64.47 o
   2  -1  15       21.00       -1.91     24.40 o
   3  -1  15      345.63       64.29    174.34 o
   4  -1  15      520.09      204.12    114.23 o
   5  -1  15        7.21        4.54     37.59 o
   6  -1  15       60.36       60.11     68.28 o
   1   0  15      320.17      358.89    213.75 o
   2   0  15       82.20       70.99     61.57 o
   3   0  15      116.87        3.30     21.56 o
   4   0  15      972.93      953.60    266.23 o
   5   0  15        0.15      -13.57     29.86 o
   6   0  15     2511.30     2840.07    334.15 o
   1   1  15     1342.10     1229.40    578.95 o
   2   1  15     1146.03     1158.83    579.67 o
   3   1  15     6323.13     5473.68    684.05 o
   4   1  15     7956.52     6976.10   1209.37 o
   1   2  15     1681.83     1569.05    811.76 o
   2   2  15      807.85      693.82    350.67 o
   3   2  15     4259.95     7235.41   3741.18 o
   1   3  15     1339.01     1316.00    659.76 o
   3   3  15      646.72      655.40    114.59 o
   5   3  15       76.89       57.20     92.25 o
   6   3  15       23.77      104.24    121.67 o
   3   4  15        3.77       -6.90     35.23 o
   4   4  15      496.80      174.70    134.02 o
   5   4  15      917.08      935.07    256.78 o
   6   4  15      287.90      176.88    142.92 o
   7   4  15     2139.56     1894.65    262.23 o
   4   5  15     4880.44     4163.22    606.00 o
   5   5  15      418.05      927.44    258.24 o
   6   5  15     1854.44     1478.78    370.29 o
 
